# Supplementary material for: Quantitative Texture Analysis of Cervical Cytology Identifies Endometrial Lesions in Atypical Glandular Cells on Liquid-Based Cytology: A Pilot Study
Source: Diagnostics (Basel). 2026 Feb 10;16(4):531. doi: 10.3390/diagnostics16040531 (PMC12938913; doi:10.3390/diagnostics16040531)
Supplement: Supplementary file 1 [file diagnostics-16-00531-s001.zip]

Archive with 2 entries (2 files):
- Supplementary_TableS1_Surepath.xlsx
- Supplementary_TableS2_ThinPrep.xlsx
