# Supplementary material for: Quantitative Texture Analysis of Cervical Cytology Identifies Endometrial Lesions in Atypical Glandular Cells on Liquid-Based Cytology: A Pilot Study
Source: Diagnostics (Basel). 2026 Feb 10;16(4):531. doi: 10.3390/diagnostics16040531 (PMC12938913; doi:10.3390/diagnostics16040531)
Supplement: Supplementary file 1 [file diagnostics-16-00531-s001.zip › Supplementary_TableS1_Surepath.xlsx]

## Sheet: Data
Variable	Normal mean (SD); median [range]; n	AEH/EC mean (SD); median [range]; n
area_max	477646.876 (614484.637); 198183.143 [8005.209 - 2715526.643]; n=37	511336.616 (901853.139); 121066.742 [11070.408 - 3960404.196]; n=25
area_mean	27428.734 (16309.117); 23039.998 [8005.209 - 86362.255]; n=37	26147.500 (15760.575); 17076.515 [8698.811 - 68149.432]; n=25
area_median	13433.454 (5207.976); 12284.133 [8005.209 - 30242.906]; n=37	15458.656 (11757.058); 12038.646 [8111.771 - 53639.053]; n=25
area_min	7259.935 (1852.158); 6787.069 [6747.905 - 17904.818]; n=37	9351.090 (9711.668); 6771.234 [6747.568 - 53639.053]; n=25
area_q75	25068.863 (17594.126); 21319.529 [8005.209 - 108716.035]; n=37	22823.460 (13697.336); 18060.964 [9053.585 - 64788.206]; n=25
area_q95	80793.097 (65532.006); 66056.896 [8005.209 - 304867.033]; n=37	67219.732 (48593.082); 41429.026 [10868.821 - 167205.582]; n=25
area_std	50836.739 (44830.142); 35493.255 [270.287 - 191592.791]; n=36	50070.107 (81681.917); 21458.795 [1613.522 - 391691.461]; n=24
blue_max_max	247.595 (7.876); 250.000 [217.000 - 255.000]; n=37	246.280 (10.853); 250.000 [214.000 - 255.000]; n=25
blue_max_mean	230.237 (7.240); 229.745 [212.273 - 248.448]; n=37	232.110 (10.264); 232.545 [213.667 - 255.000]; n=25
blue_max_median	229.649 (7.963); 229.000 [212.000 - 255.000]; n=37	231.720 (10.475); 232.000 [213.500 - 255.000]; n=25
blue_max_min	213.811 (8.803); 212.000 [198.000 - 241.000]; n=37	219.880 (12.180); 221.000 [192.000 - 255.000]; n=25
blue_max_q75	234.872 (7.607); 235.000 [216.750 - 255.000]; n=37	235.980 (10.355); 237.000 [214.000 - 255.000]; n=25
blue_max_q95	241.932 (7.192); 242.100 [216.950 - 255.000]; n=37	241.882 (10.433); 242.250 [214.000 - 255.000]; n=25
blue_max_std	7.872 (3.978); 7.427 [0.707 - 26.870]; n=36	6.310 (2.285); 6.175 [0.000 - 10.796]; n=24
blue_mean_max	207.210 (9.872); 206.602 [186.408 - 254.325]; n=37	206.222 (14.181); 207.792 [169.539 - 249.417]; n=25
blue_mean_mean	176.590 (15.563); 177.069 [140.466 - 215.190]; n=37	176.855 (16.311); 179.910 [127.920 - 196.797]; n=25
blue_mean_median	180.429 (14.688); 180.539 [153.061 - 224.766]; n=37	179.825 (16.260); 180.727 [135.123 - 200.750]; n=25
blue_mean_min	104.986 (43.562); 104.242 [34.392 - 215.190]; n=37	121.861 (36.346); 122.700 [63.359 - 186.065]; n=25
blue_mean_q75	189.425 (12.768); 189.594 [162.235 - 238.500]; n=37	188.157 (15.073); 191.980 [147.166 - 208.057]; n=25
blue_mean_q95	199.629 (10.295); 199.817 [180.572 - 245.413]; n=37	197.093 (12.757); 200.446 [159.264 - 210.918]; n=25
blue_mean_std	19.983 (9.640); 17.626 [2.743 - 46.688]; n=36	18.291 (6.857); 18.324 [8.939 - 33.468]; n=24
blue_med_max	210.581 (9.467); 209.500 [188.500 - 255.500]; n=37	210.180 (15.143); 210.500 [167.500 - 252.500]; n=25
blue_med_mean	179.806 (16.774); 181.311 [138.079 - 218.500]; n=37	180.217 (16.670); 182.343 [124.625 - 197.966]; n=25
blue_med_median	185.311 (15.332); 186.500 [155.000 - 235.500]; n=37	184.140 (15.866); 184.500 [137.000 - 205.000]; n=25
blue_med_min	90.743 (54.468); 86.500 [7.500 - 218.500]; n=37	113.340 (48.204); 125.500 [28.500 - 188.500]; n=25
blue_med_q75	193.939 (13.021); 194.500 [167.500 - 247.500]; n=37	192.420 (13.190); 194.500 [155.500 - 210.250]; n=25
blue_med_q95	203.564 (10.373); 204.000 [184.500 - 251.100]; n=37	200.908 (12.511); 204.500 [165.500 - 213.500]; n=25
blue_med_std	22.328 (11.790); 18.964 [2.828 - 54.630]; n=36	19.951 (9.341); 19.971 [8.501 - 47.294]; n=24
blue_min_max	161.541 (27.427); 165.000 [107.000 - 215.000]; n=37	146.760 (27.414); 148.000 [76.000 - 196.000]; n=25
blue_min_mean	84.930 (29.982); 80.509 [38.611 - 183.500]; n=37	83.395 (31.179); 87.455 [11.323 - 136.167]; n=25
blue_min_median	85.662 (30.512); 82.000 [31.000 - 183.500]; n=37	84.700 (34.770); 91.000 [1.000 - 153.000]; n=25
blue_min_min	20.189 (43.457); 0.000 [0.000 - 178.000]; n=37	22.640 (30.026); 13.000 [0.000 - 112.000]; n=25
blue_min_q75	103.142 (28.208); 101.500 [55.000 - 186.250]; n=37	102.640 (34.576); 112.000 [15.000 - 164.750]; n=25
blue_min_q95	129.162 (25.552); 128.400 [73.000 - 188.450]; n=37	122.676 (33.504); 128.000 [50.000 - 188.250]; n=25
blue_min_std	30.597 (9.533); 30.580 [7.778 - 65.253]; n=36	32.112 (12.984); 27.285 [17.901 - 70.004]; n=24
blue_sd_max	57.924 (17.038); 62.667 [7.342 - 80.512]; n=37	55.146 (16.930); 54.218 [23.158 - 80.233]; n=25
blue_sd_mean	26.914 (7.122); 25.726 [6.851 - 41.184]; n=37	28.343 (8.801); 27.026 [15.583 - 53.494]; n=25
blue_sd_median	25.268 (6.761); 25.136 [6.851 - 38.149]; n=37	27.384 (9.463); 26.949 [13.461 - 56.347]; n=25
blue_sd_min	9.632 (4.537); 8.764 [2.413 - 21.904]; n=37	12.840 (7.602); 11.702 [3.230 - 31.823]; n=25
blue_sd_q75	32.237 (10.450); 30.872 [7.097 - 60.003]; n=37	32.738 (10.328); 32.884 [15.950 - 59.468]; n=25
blue_sd_q95	43.623 (13.565); 42.826 [7.293 - 67.510]; n=37	42.467 (12.235); 39.011 [23.158 - 67.961]; n=25
blue_sd_std	9.962 (3.868); 9.236 [0.695 - 21.623]; n=36	9.355 (3.076); 8.850 [4.604 - 16.908]; n=24
bright_max_max	0.992 (0.022); 1.000 [0.878 - 1.000]; n=37	0.978 (0.037); 1.000 [0.839 - 1.000]; n=25
bright_max_mean	0.948 (0.035); 0.945 [0.863 - 1.000]; n=37	0.940 (0.040); 0.935 [0.839 - 1.000]; n=25
bright_max_median	0.950 (0.040); 0.937 [0.863 - 1.000]; n=37	0.943 (0.046); 0.933 [0.839 - 1.000]; n=25
bright_max_min	0.876 (0.034); 0.867 [0.835 - 1.000]; n=37	0.882 (0.032); 0.882 [0.835 - 1.000]; n=25
bright_max_q75	0.965 (0.034); 0.954 [0.871 - 1.000]; n=37	0.956 (0.041); 0.945 [0.839 - 1.000]; n=25
bright_max_q95	0.982 (0.026); 1.000 [0.877 - 1.000]; n=37	0.971 (0.038); 0.980 [0.839 - 1.000]; n=25
bright_max_std	0.029 (0.017); 0.027 [0.000 - 0.094]; n=36	0.025 (0.012); 0.026 [0.000 - 0.046]; n=24
bright_mean_max	0.892 (0.077); 0.867 [0.752 - 0.998]; n=37	0.850 (0.085); 0.830 [0.665 - 0.994]; n=25
bright_mean_mean	0.757 (0.095); 0.733 [0.593 - 0.929]; n=37	0.740 (0.089); 0.717 [0.511 - 0.965]; n=25
bright_mean_median	0.772 (0.098); 0.747 [0.622 - 0.978]; n=37	0.750 (0.089); 0.734 [0.532 - 0.970]; n=25
bright_mean_min	0.476 (0.142); 0.430 [0.283 - 0.844]; n=37	0.527 (0.130); 0.538 [0.273 - 0.803]; n=25
bright_mean_q75	0.815 (0.091); 0.780 [0.696 - 0.989]; n=37	0.782 (0.079); 0.764 [0.589 - 0.983]; n=25
bright_mean_q95	0.858 (0.080); 0.831 [0.749 - 0.998]; n=37	0.818 (0.073); 0.809 [0.660 - 0.991]; n=25
bright_mean_std	0.086 (0.035); 0.078 [0.024 - 0.165]; n=36	0.067 (0.028); 0.072 [0.008 - 0.133]; n=24
bright_med_max	0.904 (0.075); 0.878 [0.772 - 1.000]; n=37	0.862 (0.085); 0.848 [0.678 - 0.997]; n=25
bright_med_mean	0.769 (0.103); 0.744 [0.573 - 0.959]; n=37	0.750 (0.093); 0.726 [0.495 - 0.986]; n=25
bright_med_median	0.787 (0.107); 0.760 [0.616 - 0.997]; n=37	0.764 (0.092); 0.750 [0.535 - 0.989]; n=25
bright_med_min	0.430 (0.177); 0.385 [0.165 - 0.855]; n=37	0.493 (0.164); 0.525 [0.157 - 0.803]; n=25
bright_med_q75	0.831 (0.094); 0.800 [0.714 - 0.997]; n=37	0.795 (0.075); 0.784 [0.631 - 0.993]; n=25
bright_med_q95	0.874 (0.081); 0.838 [0.761 - 1.000]; n=37	0.831 (0.074); 0.820 [0.670 - 0.997]; n=25
bright_med_std	0.095 (0.041); 0.088 [0.025 - 0.200]; n=36	0.074 (0.036); 0.079 [0.008 - 0.184]; n=24
bright_min_max	0.696 (0.136); 0.698 [0.420 - 0.973]; n=37	0.602 (0.142); 0.580 [0.298 - 0.937]; n=25
bright_min_mean	0.404 (0.120); 0.380 [0.225 - 0.761]; n=37	0.392 (0.113); 0.383 [0.153 - 0.622]; n=25
bright_min_median	0.406 (0.123); 0.384 [0.216 - 0.761]; n=37	0.399 (0.121); 0.388 [0.143 - 0.627]; n=25
bright_min_min	0.125 (0.162); 0.055 [0.008 - 0.741]; n=37	0.151 (0.125); 0.102 [0.020 - 0.439]; n=25
bright_min_q75	0.481 (0.124); 0.463 [0.302 - 0.771]; n=37	0.461 (0.125); 0.450 [0.201 - 0.714]; n=25
bright_min_q95	0.589 (0.136); 0.573 [0.384 - 0.963]; n=37	0.532 (0.125); 0.509 [0.294 - 0.796]; n=25
bright_min_std	0.126 (0.045); 0.117 [0.028 - 0.248]; n=36	0.111 (0.034); 0.102 [0.068 - 0.210]; n=24
bright_sd_max	0.219 (0.067); 0.232 [0.025 - 0.340]; n=37	0.196 (0.063); 0.191 [0.091 - 0.314]; n=25
bright_sd_mean	0.103 (0.030); 0.102 [0.024 - 0.174]; n=37	0.105 (0.035); 0.107 [0.057 - 0.203]; n=25
bright_sd_median	0.098 (0.030); 0.096 [0.024 - 0.174]; n=37	0.102 (0.037); 0.101 [0.054 - 0.216]; n=25
bright_sd_min	0.034 (0.019); 0.032 [0.003 - 0.086]; n=37	0.051 (0.030); 0.053 [0.007 - 0.125]; n=25
bright_sd_q75	0.125 (0.040); 0.121 [0.024 - 0.228]; n=37	0.122 (0.039); 0.124 [0.067 - 0.228]; n=25
bright_sd_q95	0.166 (0.050); 0.165 [0.025 - 0.268]; n=37	0.156 (0.046); 0.148 [0.091 - 0.263]; n=25
bright_sd_std	0.039 (0.014); 0.038 [0.001 - 0.076]; n=36	0.033 (0.011); 0.032 [0.017 - 0.057]; n=24
cluster_count	218.865 (366.862); 58.000 [1.000 - 1743.000]; n=37	239.480 (391.159); 52.000 [1.000 - 1797.000]; n=25
contrast_max	6.433 (2.370); 6.840 [0.173 - 11.356]; n=37	5.673 (2.574); 5.710 [0.895 - 10.702]; n=25
contrast_mean	2.189 (0.902); 2.253 [0.144 - 4.077]; n=37	2.280 (1.036); 2.524 [0.768 - 4.555]; n=25
contrast_median	1.964 (0.875); 2.021 [0.144 - 4.266]; n=37	2.124 (1.028); 2.383 [0.602 - 4.193]; n=25
contrast_min	0.423 (0.389); 0.362 [0.000 - 1.834]; n=37	0.721 (0.650); 0.612 [0.000 - 2.642]; n=25
contrast_q75	2.731 (1.249); 2.812 [0.159 - 5.397]; n=37	2.737 (1.258); 3.182 [0.885 - 5.165]; n=25
contrast_q95	4.265 (1.775); 4.357 [0.171 - 8.099]; n=37	4.008 (1.767); 4.411 [0.895 - 7.789]; n=25
contrast_std	1.224 (0.525); 1.141 [0.041 - 2.686]; n=36	1.076 (0.448); 1.106 [0.317 - 2.067]; n=24
corr_max	0.589 (0.059); 0.592 [0.340 - 0.686]; n=37	0.572 (0.047); 0.568 [0.477 - 0.656]; n=25
corr_mean	0.344 (0.086); 0.358 [0.154 - 0.507]; n=37	0.334 (0.113); 0.317 [0.134 - 0.590]; n=25
corr_median	0.353 (0.096); 0.358 [0.144 - 0.530]; n=37	0.337 (0.125); 0.323 [0.128 - 0.630]; n=25
corr_min	0.042 (0.136); 0.002 [-0.228 - 0.340]; n=37	0.069 (0.191); -0.010 [-0.181 - 0.590]; n=25
corr_q75	0.431 (0.084); 0.444 [0.242 - 0.581]; n=37	0.419 (0.102); 0.416 [0.218 - 0.645]; n=25
corr_q95	0.520 (0.063); 0.533 [0.340 - 0.658]; n=37	0.512 (0.066); 0.514 [0.364 - 0.647]; n=25
corr_std	0.131 (0.026); 0.126 [0.087 - 0.243]; n=36	0.133 (0.030); 0.128 [0.066 - 0.217]; n=24
diff_ent_max	1.622 (0.255); 1.692 [0.458 - 1.809]; n=37	1.574 (0.204); 1.627 [0.902 - 1.845]; n=25
diff_ent_mean	1.179 (0.202); 1.239 [0.406 - 1.479]; n=37	1.199 (0.222); 1.302 [0.738 - 1.502]; n=25
diff_ent_median	1.189 (0.212); 1.252 [0.406 - 1.525]; n=37	1.212 (0.223); 1.310 [0.821 - 1.520]; n=25
diff_ent_min	0.603 (0.278); 0.643 [0.000 - 1.162]; n=37	0.698 (0.392); 0.836 [0.000 - 1.357]; n=25
diff_ent_q75	1.309 (0.227); 1.386 [0.432 - 1.609]; n=37	1.313 (0.218); 1.430 [0.902 - 1.596]; n=25
diff_ent_q95	1.479 (0.235); 1.539 [0.453 - 1.716]; n=37	1.456 (0.204); 1.505 [0.902 - 1.710]; n=25
diff_ent_std	0.215 (0.075); 0.211 [0.074 - 0.479]; n=36	0.194 (0.095); 0.178 [0.100 - 0.475]; n=24
diff_var_max	6.433 (2.370); 6.840 [0.173 - 11.356]; n=37	5.673 (2.574); 5.710 [0.895 - 10.702]; n=25
diff_var_mean	2.189 (0.902); 2.253 [0.144 - 4.077]; n=37	2.280 (1.036); 2.524 [0.768 - 4.555]; n=25
diff_var_median	1.964 (0.875); 2.021 [0.144 - 4.266]; n=37	2.124 (1.028); 2.383 [0.602 - 4.193]; n=25
diff_var_min	0.423 (0.389); 0.362 [0.000 - 1.834]; n=37	0.721 (0.650); 0.612 [0.000 - 2.642]; n=25
diff_var_q75	2.731 (1.249); 2.812 [0.159 - 5.397]; n=37	2.737 (1.258); 3.182 [0.885 - 5.165]; n=25
diff_var_q95	4.265 (1.775); 4.357 [0.171 - 8.099]; n=37	4.008 (1.767); 4.411 [0.895 - 7.789]; n=25
diff_var_std	1.224 (0.525); 1.141 [0.041 - 2.686]; n=36	1.076 (0.448); 1.106 [0.317 - 2.067]; n=24
energy_max	0.513 (0.228); 0.455 [0.109 - 1.000]; n=37	0.479 (0.322); 0.394 [0.099 - 1.000]; n=25
energy_mean	0.151 (0.090); 0.131 [0.084 - 0.630]; n=37	0.146 (0.078); 0.111 [0.070 - 0.358]; n=25
energy_median	0.131 (0.091); 0.112 [0.070 - 0.630]; n=37	0.119 (0.050); 0.098 [0.061 - 0.224]; n=25
energy_min	0.067 (0.077); 0.049 [0.036 - 0.504]; n=37	0.057 (0.021); 0.049 [0.038 - 0.124]; n=25
energy_q75	0.170 (0.103); 0.146 [0.089 - 0.693]; n=37	0.176 (0.119); 0.124 [0.079 - 0.560]; n=25
energy_q95	0.290 (0.147); 0.247 [0.109 - 0.743]; n=37	0.277 (0.210); 0.185 [0.099 - 0.926]; n=25
energy_std	0.086 (0.040); 0.080 [0.025 - 0.184]; n=36	0.089 (0.092); 0.060 [0.004 - 0.394]; n=24
ent_max	3.082 (0.435); 3.183 [0.959 - 3.447]; n=37	3.103 (0.270); 3.217 [2.326 - 3.409]; n=25
ent_mean	2.392 (0.372); 2.476 [0.763 - 2.842]; n=37	2.445 (0.366); 2.602 [1.783 - 2.988]; n=25
ent_median	2.442 (0.396); 2.532 [0.763 - 2.959]; n=37	2.509 (0.343); 2.652 [1.831 - 3.120]; n=25
ent_min	1.145 (0.575); 1.166 [0.000 - 2.359]; n=37	1.346 (0.884); 1.576 [0.000 - 2.618]; n=25
ent_q75	2.645 (0.397); 2.744 [0.861 - 3.118]; n=37	2.695 (0.296); 2.826 [2.066 - 3.144]; n=25
ent_q95	2.895 (0.405); 3.000 [0.939 - 3.253]; n=37	2.919 (0.255); 3.010 [2.326 - 3.230]; n=25
ent_std	0.403 (0.107); 0.395 [0.215 - 0.659]; n=36	0.392 (0.233); 0.321 [0.062 - 1.170]; n=24
green_max_max	245.595 (7.833); 246.000 [220.000 - 255.000]; n=37	243.160 (10.550); 246.000 [211.000 - 254.000]; n=25
green_max_mean	229.105 (6.085); 230.000 [218.500 - 247.966]; n=37	229.441 (7.200); 229.409 [211.000 - 238.587]; n=25
green_max_median	228.797 (7.284); 230.000 [218.500 - 255.000]; n=37	229.180 (7.631); 230.000 [211.000 - 240.000]; n=25
green_max_min	213.054 (6.073); 213.000 [194.000 - 229.000]; n=37	215.680 (6.713); 215.000 [200.000 - 230.000]; n=25
green_max_q75	234.162 (6.792); 235.000 [220.000 - 255.000]; n=37	233.830 (8.338); 236.000 [211.000 - 244.000]; n=25
green_max_q95	240.700 (6.676); 241.000 [220.000 - 255.000]; n=37	238.918 (8.882); 240.000 [211.000 - 248.000]; n=25
green_max_std	8.003 (3.127); 7.602 [3.008 - 22.627]; n=36	6.984 (2.212); 6.361 [3.813 - 13.435]; n=24
green_mean_max	206.118 (11.509); 210.146 [170.889 - 221.540]; n=37	198.321 (18.286); 203.946 [146.274 - 220.308]; n=25
green_mean_mean	168.519 (16.138); 170.400 [137.357 - 206.297]; n=37	168.532 (21.316); 165.632 [116.982 - 206.643]; n=25
green_mean_median	171.384 (16.067); 170.889 [133.425 - 206.297]; n=37	170.835 (22.022); 171.555 [118.565 - 210.458]; n=25
green_mean_min	98.521 (37.514); 92.575 [29.872 - 199.779]; n=37	114.494 (33.146); 109.551 [64.181 - 176.414]; n=25
green_mean_q75	182.612 (13.018); 183.418 [159.815 - 209.556]; n=37	180.195 (20.141); 180.440 [136.067 - 214.743]; n=25
green_mean_q95	195.500 (11.924); 194.069 [170.889 - 218.550]; n=37	190.028 (18.106); 192.743 [145.972 - 216.420]; n=25
green_mean_std	21.592 (9.489); 20.458 [4.997 - 48.497]; n=36	18.368 (7.734); 20.747 [4.267 - 32.706]; n=24
green_med_max	210.392 (11.022); 213.500 [174.500 - 224.500]; n=37	203.900 (18.337); 208.500 [146.500 - 223.500]; n=25
green_med_mean	171.314 (17.629); 173.100 [134.711 - 207.639]; n=37	171.348 (23.417); 168.657 [109.500 - 211.250]; n=25
green_med_median	175.986 (16.686); 176.000 [136.500 - 209.500]; n=37	174.540 (23.770); 174.500 [113.500 - 214.500]; n=25
green_med_min	83.095 (48.524); 75.500 [1.500 - 201.500]; n=37	103.500 (43.315); 103.500 [37.500 - 181.500]; n=25
green_med_q75	187.608 (12.768); 188.000 [163.500 - 213.500]; n=37	184.780 (20.375); 185.500 [140.250 - 219.500]; n=25
green_med_q95	199.991 (11.463); 199.500 [174.500 - 221.500]; n=37	195.106 (18.108); 198.700 [145.800 - 220.950]; n=25
green_med_std	24.642 (12.167); 22.237 [0.707 - 56.831]; n=36	21.183 (9.571); 22.807 [6.006 - 44.769]; n=24
green_min_max	147.189 (35.588); 146.000 [64.000 - 201.000]; n=37	122.960 (43.044); 118.000 [63.000 - 209.000]; n=25
green_min_mean	65.940 (28.873); 61.314 [29.295 - 190.500]; n=37	67.861 (29.729); 60.207 [20.036 - 123.667]; n=25
green_min_median	62.811 (30.785); 59.000 [27.000 - 190.500]; n=37	66.540 (30.579); 59.000 [18.000 - 130.500]; n=25
green_min_min	19.649 (32.775); 10.000 [0.000 - 182.000]; n=37	26.440 (26.467); 13.000 [0.000 - 106.000]; n=25
green_min_q75	79.541 (30.681); 78.000 [35.000 - 194.750]; n=37	81.890 (34.426); 77.000 [24.000 - 156.250]; n=25
green_min_q95	109.911 (34.740); 106.000 [48.850 - 198.150]; n=37	102.200 (38.719); 101.000 [40.800 - 185.250]; n=25
green_min_std	27.719 (13.715); 26.561 [11.775 - 82.024]; n=36	24.394 (11.055); 22.289 [9.655 - 57.708]; n=24
green_sd_max	56.666 (13.496); 59.609 [8.019 - 76.526]; n=37	52.735 (14.456); 56.766 [24.768 - 74.323]; n=25
green_sd_mean	30.478 (8.573); 31.816 [6.943 - 45.959]; n=37	30.916 (9.434); 32.143 [15.323 - 51.323]; n=25
green_sd_median	29.833 (9.141); 30.216 [6.943 - 46.407]; n=37	30.410 (9.669); 32.353 [14.536 - 53.124]; n=25
green_sd_min	11.499 (5.911); 10.586 [2.676 - 29.434]; n=37	16.397 (8.980); 17.540 [1.639 - 33.444]; n=25
green_sd_q75	35.935 (11.173); 37.168 [7.481 - 58.111]; n=37	35.181 (10.626); 36.390 [17.389 - 57.589]; n=25
green_sd_q95	45.537 (12.390); 47.773 [7.912 - 67.843]; n=37	43.407 (12.104); 42.676 [22.295 - 64.891]; n=25
green_sd_std	9.721 (3.484); 9.548 [1.522 - 19.897]; n=36	8.187 (3.198); 8.383 [0.594 - 14.791]; n=24
hema_max_max	2.912 (0.556); 3.033 [0.559 - 3.280]; n=37	2.848 (0.709); 3.002 [0.499 - 3.297]; n=25
hema_max_mean	2.206 (0.778); 2.497 [0.436 - 3.004]; n=37	2.274 (0.898); 2.678 [0.275 - 3.073]; n=25
hema_max_median	2.281 (0.976); 2.893 [0.176 - 3.093]; n=37	2.308 (0.978); 2.930 [0.210 - 3.081]; n=25
hema_max_min	0.582 (0.841); 0.242 [-0.010 - 2.945]; n=37	1.274 (1.115); 0.801 [-0.036 - 2.926]; n=25
hema_max_q75	2.605 (0.771); 2.933 [0.436 - 3.146]; n=37	2.513 (0.897); 2.946 [0.414 - 3.106]; n=25
hema_max_q95	2.858 (0.543); 2.979 [0.547 - 3.171]; n=37	2.753 (0.707); 2.976 [0.491 - 3.155]; n=25
hema_max_std	0.686 (0.414); 0.724 [0.017 - 2.004]; n=36	0.446 (0.355); 0.473 [0.017 - 1.028]; n=24
hema_mean_max	1.816 (0.566); 1.965 [0.257 - 2.900]; n=37	1.646 (0.619); 1.970 [0.217 - 2.290]; n=25
hema_mean_mean	0.727 (0.447); 0.646 [-0.009 - 1.362]; n=37	0.810 (0.536); 0.758 [-0.150 - 1.768]; n=25
hema_mean_median	0.696 (0.499); 0.618 [-0.094 - 1.480]; n=37	0.792 (0.561); 0.758 [-0.148 - 1.840]; n=25
hema_mean_min	0.029 (0.332); -0.023 [-0.930 - 0.658]; n=37	0.246 (0.330); 0.240 [-0.483 - 0.976]; n=25
hema_mean_q75	0.919 (0.591); 0.884 [-0.076 - 1.740]; n=37	0.972 (0.631); 0.892 [-0.122 - 2.025]; n=25
hema_mean_q95	1.355 (0.612); 1.413 [0.216 - 2.312]; n=37	1.263 (0.686); 1.132 [-0.069 - 2.208]; n=25
hema_mean_std	0.396 (0.146); 0.394 [0.050 - 0.774]; n=36	0.311 (0.117); 0.322 [0.078 - 0.491]; n=24
hema_med_max	2.044 (0.729); 2.284 [0.256 - 2.961]; n=37	1.812 (0.794); 2.175 [0.184 - 2.892]; n=25
hema_med_mean	0.656 (0.427); 0.587 [0.028 - 1.418]; n=37	0.745 (0.517); 0.772 [0.002 - 1.854]; n=25
hema_med_median	0.570 (0.415); 0.501 [0.000 - 1.372]; n=37	0.687 (0.516); 0.683 [0.000 - 2.045]; n=25
hema_med_min	0.108 (0.159); 0.000 [0.000 - 0.549]; n=37	0.239 (0.218); 0.221 [0.000 - 0.662]; n=25
hema_med_q75	0.834 (0.614); 0.833 [0.000 - 1.919]; n=37	0.914 (0.681); 0.891 [0.000 - 2.313]; n=25
hema_med_q95	1.355 (0.779); 1.308 [0.096 - 2.489]; n=37	1.308 (0.859); 1.023 [0.000 - 2.554]; n=25
hema_med_std	0.428 (0.197); 0.438 [0.057 - 0.886]; n=36	0.366 (0.201); 0.305 [0.033 - 0.683]; n=24
hema_min_max	0.219 (0.214); 0.189 [0.003 - 1.365]; n=37	0.209 (0.114); 0.199 [-0.054 - 0.424]; n=25
hema_min_mean	-0.039 (0.169); 0.006 [-0.694 - 0.224]; n=37	-0.054 (0.330); 0.069 [-1.479 - 0.171]; n=25
hema_min_median	0.011 (0.137); 0.056 [-0.522 - 0.225]; n=37	-0.028 (0.385); 0.079 [-1.806 - 0.169]; n=25
hema_min_min	-1.207 (0.781); -1.549 [-2.026 - 0.084]; n=37	-0.749 (0.871); -0.297 [-2.105 - 0.095]; n=25
hema_min_q75	0.060 (0.120); 0.090 [-0.287 - 0.431]; n=37	0.058 (0.207); 0.115 [-0.851 - 0.222]; n=25
hema_min_q95	0.122 (0.146); 0.115 [-0.145 - 0.785]; n=37	0.132 (0.137); 0.158 [-0.352 - 0.336]; n=25
hema_min_std	0.226 (0.151); 0.219 [0.016 - 0.563]; n=36	0.212 (0.209); 0.091 [0.023 - 0.658]; n=24
hema_sd_max	0.982 (0.252); 1.041 [0.112 - 1.222]; n=37	0.904 (0.305); 1.009 [0.110 - 1.312]; n=25
hema_sd_mean	0.485 (0.244); 0.478 [0.082 - 0.861]; n=37	0.508 (0.282); 0.498 [0.059 - 0.898]; n=25
hema_sd_median	0.484 (0.305); 0.500 [0.050 - 0.921]; n=37	0.505 (0.313); 0.466 [0.058 - 0.925]; n=25
hema_sd_min	0.082 (0.092); 0.053 [0.006 - 0.349]; n=37	0.173 (0.162); 0.117 [0.007 - 0.604]; n=25
hema_sd_q75	0.613 (0.302); 0.655 [0.097 - 0.997]; n=37	0.597 (0.312); 0.575 [0.085 - 0.983]; n=25
hema_sd_q95	0.823 (0.247); 0.938 [0.109 - 1.069]; n=37	0.741 (0.297); 0.874 [0.109 - 1.042]; n=25
hema_sd_std	0.232 (0.061); 0.239 [0.042 - 0.368]; n=36	0.168 (0.062); 0.164 [0.040 - 0.271]; n=24
homo_max	0.853 (0.088); 0.859 [0.642 - 1.000]; n=37	0.809 (0.134); 0.788 [0.585 - 1.000]; n=25
homo_mean	0.631 (0.074); 0.612 [0.508 - 0.928]; n=37	0.618 (0.077); 0.582 [0.500 - 0.758]; n=25
homo_median	0.625 (0.078); 0.610 [0.507 - 0.928]; n=37	0.612 (0.076); 0.579 [0.497 - 0.766]; n=25
homo_min	0.470 (0.096); 0.449 [0.347 - 0.913]; n=37	0.474 (0.078); 0.467 [0.336 - 0.694]; n=25
homo_q75	0.676 (0.076); 0.656 [0.538 - 0.935]; n=37	0.662 (0.091); 0.639 [0.536 - 0.878]; n=25
homo_q95	0.759 (0.083); 0.753 [0.585 - 0.941]; n=37	0.723 (0.106); 0.694 [0.584 - 0.984]; n=25
homo_std	0.082 (0.024); 0.081 [0.021 - 0.157]; n=36	0.076 (0.032); 0.072 [0.043 - 0.178]; n=24
hue_mean_max	0.892 (0.234); 0.995 [0.092 - 1.000]; n=37	0.628 (0.405); 0.939 [0.049 - 1.000]; n=25
hue_mean_mean	0.330 (0.237); 0.299 [0.036 - 0.967]; n=37	0.252 (0.267); 0.128 [0.019 - 0.948]; n=25
hue_mean_median	0.272 (0.301); 0.140 [0.015 - 0.990]; n=37	0.200 (0.301); 0.059 [0.006 - 0.986]; n=25
hue_mean_min	0.024 (0.091); 0.002 [0.000 - 0.545]; n=37	0.042 (0.111); 0.016 [0.000 - 0.562]; n=25
hue_mean_q75	0.442 (0.355); 0.501 [0.025 - 0.995]; n=37	0.342 (0.377); 0.146 [0.011 - 0.989]; n=25
hue_mean_q95	0.702 (0.350); 0.902 [0.045 - 0.999]; n=37	0.463 (0.403); 0.367 [0.035 - 0.999]; n=25
hue_mean_std	0.261 (0.156); 0.256 [0.023 - 0.653]; n=36	0.172 (0.157); 0.109 [0.010 - 0.460]; n=24
lbp_ent_max	4.399 (0.142); 4.411 [3.927 - 4.594]; n=37	4.341 (0.208); 4.335 [3.865 - 4.625]; n=25
lbp_ent_mean	4.138 (0.168); 4.141 [3.418 - 4.395]; n=37	4.131 (0.170); 4.139 [3.735 - 4.458]; n=25
lbp_ent_median	4.140 (0.172); 4.140 [3.441 - 4.409]; n=37	4.140 (0.171); 4.135 [3.778 - 4.495]; n=25
lbp_ent_min	3.737 (0.357); 3.820 [2.170 - 4.255]; n=37	3.798 (0.220); 3.859 [3.199 - 4.134]; n=25
lbp_ent_q75	4.217 (0.123); 4.207 [3.917 - 4.439]; n=37	4.200 (0.165); 4.201 [3.861 - 4.546]; n=25
lbp_ent_q95	4.327 (0.123); 4.349 [3.925 - 4.506]; n=37	4.277 (0.176); 4.287 [3.865 - 4.593]; n=25
lbp_ent_std	0.134 (0.091); 0.110 [0.028 - 0.574]; n=36	0.123 (0.051); 0.113 [0.062 - 0.235]; n=24
lbp_mean_max	177.843 (13.499); 175.459 [150.480 - 218.033]; n=37	171.751 (13.240); 168.933 [153.678 - 201.245]; n=25
lbp_mean_mean	155.718 (7.523); 154.446 [143.418 - 181.206]; n=37	154.687 (9.370); 151.224 [144.238 - 180.656]; n=25
lbp_mean_median	155.164 (7.734); 153.090 [143.177 - 181.206]; n=37	154.389 (9.577); 151.613 [143.779 - 180.299]; n=25
lbp_mean_min	142.750 (7.473); 140.626 [135.625 - 180.760]; n=37	143.148 (10.755); 140.202 [133.215 - 180.000]; n=25
lbp_mean_q75	159.332 (9.067); 157.149 [144.724 - 184.584]; n=37	158.041 (10.092); 154.107 [145.567 - 188.883]; n=25
lbp_mean_q95	166.893 (11.596); 165.631 [146.697 - 207.781]; n=37	163.934 (10.408); 161.623 [150.800 - 191.887]; n=25
lbp_mean_std	7.402 (4.641); 6.559 [0.630 - 26.595]; n=36	6.553 (3.171); 5.345 [2.973 - 14.157]; n=24
lbp_sd_max	94.517 (1.882); 94.451 [87.411 - 98.984]; n=37	93.857 (2.098); 94.079 [86.900 - 97.415]; n=25
lbp_sd_mean	90.993 (1.195); 91.301 [85.845 - 92.035]; n=37	90.985 (1.573); 91.259 [86.466 - 94.214]; n=25
lbp_sd_median	91.176 (1.221); 91.519 [85.845 - 92.281]; n=37	91.104 (1.636); 91.335 [86.218 - 94.214]; n=25
lbp_sd_min	84.853 (4.119); 85.528 [68.571 - 92.035]; n=37	86.650 (2.557); 86.780 [80.063 - 93.221]; n=25
lbp_sd_q75	91.977 (1.161); 92.131 [86.628 - 94.365]; n=37	91.809 (1.630); 92.100 [86.900 - 94.710]; n=25
lbp_sd_q95	93.023 (1.243); 93.139 [87.254 - 95.598]; n=37	92.774 (1.606); 92.980 [86.900 - 95.107]; n=25
lbp_sd_std	1.796 (1.287); 1.492 [0.729 - 6.694]; n=36	1.495 (0.598); 1.390 [0.703 - 2.971]; n=24
length_max	10222.887 (10108.442); 5107.851 [428.589 - 42015.552]; n=37	11501.526 (14837.485); 3914.695 [1119.168 - 52476.952]; n=25
length_mean	1376.297 (620.927); 1256.056 [418.833 - 4005.975]; n=37	1351.257 (522.741); 1199.918 [571.929 - 2692.601]; n=25
length_median	1032.916 (377.563); 971.807 [418.833 - 2367.445]; n=37	1009.665 (294.717); 977.890 [424.984 - 1547.728]; n=25
length_min	434.603 (67.292); 413.662 [337.542 - 607.583]; n=37	488.732 (156.213); 447.924 [344.959 - 1125.924]; n=25
length_q75	1522.462 (643.736); 1419.938 [423.711 - 3638.531]; n=37	1407.324 (475.648); 1223.836 [613.884 - 2455.665]; n=25
length_q95	3282.392 (2298.313); 2848.047 [427.613 - 13672.834]; n=37	3156.716 (2412.432); 2343.111 [1077.618 - 12478.239]; n=25
length_std	1227.241 (828.412); 1023.380 [13.798 - 4334.188]; n=36	1373.741 (1406.386); 876.484 [188.485 - 5420.523]; n=24
n_contrast_max	0.862 (0.257); 1.000 [0.000 - 1.000]; n=37	0.818 (0.291); 1.000 [0.059 - 1.000]; n=25
n_contrast_mean	0.267 (0.121); 0.279 [0.000 - 0.500]; n=37	0.296 (0.155); 0.287 [0.059 - 0.758]; n=25
n_contrast_median	0.238 (0.123); 0.242 [0.000 - 0.500]; n=37	0.270 (0.158); 0.258 [0.059 - 0.758]; n=25
n_contrast_min	0.004 (0.012); 0.000 [0.000 - 0.066]; n=37	0.043 (0.111); 0.000 [0.000 - 0.517]; n=25
n_contrast_q75	0.350 (0.176); 0.355 [0.000 - 0.750]; n=37	0.378 (0.211); 0.342 [0.059 - 0.879]; n=25
n_contrast_q95	0.568 (0.226); 0.588 [0.000 - 0.950]; n=37	0.580 (0.257); 0.618 [0.059 - 0.976]; n=25
n_contrast_std	0.199 (0.136); 0.177 [0.064 - 0.707]; n=36	0.184 (0.094); 0.175 [0.046 - 0.394]; n=24
n_corr_max	0.941 (0.169); 1.000 [0.000 - 1.000]; n=36	0.919 (0.096); 0.949 [0.681 - 1.000]; n=24
n_corr_mean	0.536 (0.132); 0.535 [0.000 - 0.804]; n=36	0.522 (0.161); 0.515 [0.257 - 1.000]; n=24
n_corr_median	0.556 (0.143); 0.557 [0.000 - 0.836]; n=36	0.528 (0.190); 0.502 [0.209 - 1.000]; n=24
n_corr_min	0.029 (0.093); 0.000 [0.000 - 0.399]; n=36	0.069 (0.216); 0.000 [0.000 - 1.000]; n=24
n_corr_q75	0.687 (0.153); 0.718 [0.000 - 0.943]; n=36	0.668 (0.162); 0.689 [0.331 - 1.000]; n=24
n_corr_q95	0.835 (0.159); 0.858 [0.000 - 0.992]; n=36	0.829 (0.119); 0.848 [0.573 - 1.000]; n=24
n_corr_std	0.238 (0.121); 0.198 [0.160 - 0.707]; n=35	0.226 (0.050); 0.222 [0.130 - 0.314]; n=23
n_diff_ent_max	0.945 (0.175); 1.000 [0.000 - 1.000]; n=37	0.915 (0.150); 0.993 [0.359 - 1.000]; n=25
n_diff_ent_mean	0.538 (0.149); 0.547 [0.000 - 0.744]; n=37	0.573 (0.145); 0.568 [0.272 - 0.904]; n=25
n_diff_ent_median	0.547 (0.159); 0.556 [0.000 - 0.755]; n=37	0.584 (0.150); 0.578 [0.260 - 0.904]; n=25
n_diff_ent_min	0.039 (0.097); 0.000 [0.000 - 0.395]; n=37	0.128 (0.233); 0.000 [0.000 - 0.809]; n=25
n_diff_ent_q75	0.659 (0.170); 0.685 [0.000 - 0.861]; n=37	0.685 (0.160); 0.693 [0.318 - 0.957]; n=25
n_diff_ent_q95	0.819 (0.169); 0.855 [0.000 - 0.979]; n=37	0.815 (0.146); 0.850 [0.359 - 0.997]; n=25
n_diff_ent_std	0.214 (0.127); 0.191 [0.081 - 0.707]; n=36	0.183 (0.084); 0.154 [0.086 - 0.394]; n=24
n_diff_var_max	0.862 (0.257); 1.000 [0.000 - 1.000]; n=37	0.818 (0.291); 1.000 [0.059 - 1.000]; n=25
n_diff_var_mean	0.267 (0.121); 0.279 [0.000 - 0.500]; n=37	0.296 (0.155); 0.287 [0.059 - 0.758]; n=25
n_diff_var_median	0.238 (0.123); 0.242 [0.000 - 0.500]; n=37	0.270 (0.158); 0.258 [0.059 - 0.758]; n=25
n_diff_var_min	0.004 (0.012); 0.000 [0.000 - 0.066]; n=37	0.043 (0.111); 0.000 [0.000 - 0.517]; n=25
n_diff_var_q75	0.350 (0.176); 0.355 [0.000 - 0.750]; n=37	0.378 (0.211); 0.342 [0.059 - 0.879]; n=25
n_diff_var_q95	0.568 (0.226); 0.588 [0.000 - 0.950]; n=37	0.580 (0.257); 0.618 [0.059 - 0.976]; n=25
n_diff_var_std	0.199 (0.136); 0.177 [0.064 - 0.707]; n=36	0.184 (0.094); 0.175 [0.046 - 0.394]; n=24
n_energy_max	0.895 (0.245); 1.000 [0.000 - 1.000]; n=37	0.813 (0.334); 1.000 [0.006 - 1.000]; n=25
n_energy_mean	0.197 (0.110); 0.169 [0.000 - 0.500]; n=37	0.204 (0.123); 0.180 [0.003 - 0.511]; n=25
n_energy_median	0.158 (0.111); 0.141 [0.000 - 0.500]; n=37	0.158 (0.107); 0.140 [0.003 - 0.449]; n=25
n_energy_min	0.002 (0.006); 0.000 [0.000 - 0.025]; n=37	0.011 (0.020); 0.000 [0.000 - 0.085]; n=25
n_energy_q75	0.247 (0.165); 0.208 [0.000 - 0.750]; n=37	0.267 (0.186); 0.219 [0.005 - 0.776]; n=25
n_energy_q95	0.488 (0.241); 0.504 [0.000 - 0.950]; n=37	0.466 (0.280); 0.442 [0.006 - 0.925]; n=25
n_energy_std	0.194 (0.140); 0.158 [0.062 - 0.707]; n=36	0.174 (0.106); 0.148 [0.004 - 0.416]; n=24
n_ent_max	0.971 (0.165); 1.000 [0.000 - 1.000]; n=37	0.957 (0.122); 1.000 [0.467 - 1.000]; n=25
n_ent_mean	0.589 (0.165); 0.553 [0.000 - 0.884]; n=37	0.628 (0.130); 0.636 [0.370 - 0.856]; n=25
n_ent_median	0.591 (0.178); 0.551 [0.000 - 0.887]; n=37	0.646 (0.140); 0.655 [0.353 - 0.856]; n=25
n_ent_min	0.073 (0.152); 0.000 [0.000 - 0.636]; n=37	0.129 (0.213); 0.000 [0.000 - 0.712]; n=25
n_ent_q75	0.701 (0.165); 0.717 [0.000 - 0.922]; n=37	0.741 (0.130); 0.763 [0.467 - 0.928]; n=25
n_ent_q95	0.867 (0.159); 0.888 [0.000 - 0.991]; n=37	0.857 (0.120); 0.883 [0.467 - 0.986]; n=25
n_ent_std	0.207 (0.134); 0.185 [0.040 - 0.707]; n=36	0.191 (0.072); 0.172 [0.089 - 0.381]; n=24
n_homo_max	0.940 (0.180); 1.000 [0.000 - 1.000]; n=37	0.878 (0.233); 1.000 [0.185 - 1.000]; n=25
n_homo_mean	0.414 (0.126); 0.430 [0.000 - 0.669]; n=37	0.424 (0.127); 0.466 [0.093 - 0.652]; n=25
n_homo_median	0.401 (0.138); 0.425 [0.000 - 0.712]; n=37	0.408 (0.127); 0.412 [0.093 - 0.660]; n=25
n_homo_min	0.020 (0.041); 0.000 [0.000 - 0.157]; n=37	0.073 (0.128); 0.000 [0.000 - 0.542]; n=25
n_homo_q75	0.530 (0.164); 0.550 [0.000 - 0.806]; n=37	0.540 (0.174); 0.542 [0.139 - 0.868]; n=25
n_homo_q95	0.730 (0.190); 0.753 [0.000 - 0.978]; n=37	0.687 (0.198); 0.665 [0.176 - 0.989]; n=25
n_homo_std	0.220 (0.127); 0.191 [0.110 - 0.707]; n=36	0.190 (0.078); 0.163 [0.094 - 0.363]; n=24
n_mean_max	0.896 (0.193); 1.000 [0.000 - 1.000]; n=37	0.778 (0.267); 0.961 [0.094 - 1.000]; n=25
n_mean_mean	0.347 (0.128); 0.383 [0.000 - 0.557]; n=37	0.353 (0.182); 0.275 [0.047 - 0.782]; n=25
n_mean_median	0.332 (0.139); 0.346 [0.000 - 0.578]; n=37	0.352 (0.207); 0.288 [0.047 - 0.851]; n=25
n_mean_min	0.000 (0.000); 0.000 [0.000 - 0.000]; n=37	0.048 (0.172); 0.000 [0.000 - 0.746]; n=25
n_mean_q75	0.448 (0.183); 0.455 [0.000 - 0.750]; n=37	0.442 (0.215); 0.338 [0.070 - 0.940]; n=25
n_mean_q95	0.644 (0.222); 0.676 [0.000 - 0.950]; n=37	0.591 (0.222); 0.581 [0.089 - 0.998]; n=25
n_mean_std	0.208 (0.134); 0.177 [0.049 - 0.707]; n=36	0.169 (0.078); 0.151 [0.066 - 0.386]; n=24
n_omeasureofcorr1_max	0.972 (0.167); 1.000 [0.000 - 1.000]; n=36	0.964 (0.177); 1.000 [0.134 - 1.000]; n=24
n_omeasureofcorr1_mean	0.570 (0.144); 0.568 [0.000 - 0.827]; n=36	0.589 (0.152); 0.572 [0.134 - 0.841]; n=24
n_omeasureofcorr1_median	0.574 (0.155); 0.581 [0.000 - 0.841]; n=36	0.590 (0.169); 0.586 [0.134 - 0.854]; n=24
n_omeasureofcorr1_min	0.066 (0.150); 0.000 [0.000 - 0.598]; n=36	0.124 (0.188); 0.046 [0.000 - 0.647]; n=24
n_omeasureofcorr1_q75	0.698 (0.152); 0.709 [0.000 - 0.889]; n=36	0.707 (0.174); 0.722 [0.134 - 0.910]; n=24
n_omeasureofcorr1_q95	0.848 (0.159); 0.877 [0.000 - 0.976]; n=36	0.852 (0.166); 0.869 [0.134 - 0.994]; n=24
n_omeasureofcorr1_std	0.215 (0.131); 0.190 [0.089 - 0.707]; n=35	0.197 (0.073); 0.198 [0.067 - 0.346]; n=23
n_ss_var_max	0.872 (0.255); 1.000 [0.000 - 1.000]; n=37	0.747 (0.300); 0.956 [0.117 - 1.000]; n=25
n_ss_var_mean	0.236 (0.124); 0.245 [0.000 - 0.500]; n=37	0.242 (0.182); 0.222 [0.066 - 0.952]; n=25
n_ss_var_median	0.196 (0.121); 0.192 [0.000 - 0.500]; n=37	0.210 (0.182); 0.172 [0.055 - 0.952]; n=25
n_ss_var_min	0.003 (0.008); 0.000 [0.000 - 0.030]; n=37	0.051 (0.181); 0.000 [0.000 - 0.904]; n=25
n_ss_var_q75	0.321 (0.191); 0.321 [0.000 - 0.750]; n=37	0.313 (0.215); 0.270 [0.077 - 0.976]; n=25
n_ss_var_q95	0.548 (0.259); 0.604 [0.000 - 0.950]; n=37	0.498 (0.262); 0.507 [0.111 - 0.995]; n=25
n_ss_var_std	0.204 (0.140); 0.185 [0.045 - 0.707]; n=36	0.157 (0.086); 0.155 [0.027 - 0.363]; n=24
n_stddev_max	0.973 (0.164); 1.000 [0.000 - 1.000]; n=37	0.956 (0.158); 1.000 [0.297 - 1.000]; n=25
n_stddev_mean	0.610 (0.149); 0.603 [0.000 - 0.893]; n=37	0.633 (0.172); 0.617 [0.221 - 0.949]; n=25
n_stddev_median	0.625 (0.162); 0.634 [0.000 - 0.947]; n=37	0.647 (0.182); 0.620 [0.195 - 0.949]; n=25
n_stddev_min	0.046 (0.122); 0.000 [0.000 - 0.633]; n=37	0.149 (0.251); 0.000 [0.000 - 0.898]; n=25
n_stddev_q75	0.712 (0.157); 0.738 [0.000 - 0.974]; n=37	0.731 (0.183); 0.723 [0.282 - 0.974]; n=25
n_stddev_q95	0.830 (0.164); 0.863 [0.000 - 0.997]; n=37	0.842 (0.170); 0.891 [0.297 - 1.000]; n=25
n_stddev_std	0.190 (0.135); 0.168 [0.048 - 0.707]; n=36	0.173 (0.081); 0.139 [0.072 - 0.358]; n=24
n_sum_avg_max	0.962 (0.167); 1.000 [0.000 - 1.000]; n=37	0.972 (0.086); 1.000 [0.592 - 1.000]; n=25
n_sum_avg_mean	0.669 (0.159); 0.687 [0.000 - 0.877]; n=37	0.694 (0.129); 0.706 [0.296 - 0.889]; n=25
n_sum_avg_median	0.696 (0.162); 0.723 [0.000 - 0.892]; n=37	0.709 (0.139); 0.737 [0.296 - 0.944]; n=25
n_sum_avg_min	0.078 (0.170); 0.000 [0.000 - 0.648]; n=37	0.206 (0.240); 0.149 [0.000 - 0.861]; n=25
n_sum_avg_q75	0.792 (0.152); 0.824 [0.000 - 0.931]; n=37	0.805 (0.115); 0.827 [0.444 - 0.986]; n=25
n_sum_avg_q95	0.892 (0.162); 0.929 [0.000 - 0.993]; n=37	0.904 (0.085); 0.916 [0.562 - 0.999]; n=25
n_sum_avg_std	0.204 (0.136); 0.174 [0.064 - 0.707]; n=36	0.182 (0.082); 0.175 [0.052 - 0.419]; n=24
n_sum_var_max	0.872 (0.255); 1.000 [0.000 - 1.000]; n=37	0.747 (0.300); 0.956 [0.117 - 1.000]; n=25
n_sum_var_mean	0.236 (0.124); 0.245 [0.000 - 0.500]; n=37	0.242 (0.182); 0.222 [0.066 - 0.952]; n=25
n_sum_var_median	0.196 (0.121); 0.192 [0.000 - 0.500]; n=37	0.210 (0.182); 0.172 [0.055 - 0.952]; n=25
n_sum_var_min	0.003 (0.008); 0.000 [0.000 - 0.030]; n=37	0.051 (0.181); 0.000 [0.000 - 0.904]; n=25
n_sum_var_q75	0.321 (0.191); 0.321 [0.000 - 0.750]; n=37	0.313 (0.215); 0.270 [0.077 - 0.976]; n=25
n_sum_var_q95	0.548 (0.259); 0.604 [0.000 - 0.950]; n=37	0.498 (0.262); 0.507 [0.111 - 0.995]; n=25
n_sum_var_std	0.204 (0.140); 0.185 [0.045 - 0.707]; n=36	0.157 (0.086); 0.155 [0.027 - 0.363]; n=24
n_sument_max	0.953 (0.167); 1.000 [0.000 - 1.000]; n=37	0.927 (0.095); 0.949 [0.710 - 1.000]; n=25
n_sument_mean	0.589 (0.150); 0.586 [0.000 - 0.806]; n=37	0.602 (0.133); 0.593 [0.355 - 0.995]; n=25
n_sument_median	0.601 (0.162); 0.595 [0.000 - 0.866]; n=37	0.626 (0.143); 0.610 [0.320 - 0.995]; n=25
n_sument_min	0.052 (0.127); 0.000 [0.000 - 0.452]; n=37	0.141 (0.279); 0.000 [0.000 - 0.991]; n=25
n_sument_q75	0.712 (0.166); 0.711 [0.000 - 0.915]; n=37	0.721 (0.122); 0.696 [0.495 - 0.998]; n=25
n_sument_q95	0.849 (0.166); 0.864 [0.000 - 0.982]; n=37	0.824 (0.098); 0.831 [0.613 - 1.000]; n=25
n_sument_std	0.211 (0.130); 0.175 [0.075 - 0.707]; n=36	0.181 (0.093); 0.166 [0.007 - 0.383]; n=24
od_max_max	4.202 (1.045); 4.089 [0.713 - 6.317]; n=37	3.854 (0.946); 3.865 [1.226 - 5.345]; n=25
od_max_mean	2.761 (0.757); 3.142 [0.630 - 3.628]; n=37	2.827 (0.768); 3.119 [1.052 - 3.658]; n=25
od_max_median	2.806 (0.873); 3.242 [0.630 - 3.679]; n=37	2.865 (0.783); 3.072 [1.088 - 3.628]; n=25
od_max_min	1.093 (0.770); 0.851 [0.252 - 3.091]; n=37	1.680 (0.924); 1.509 [0.275 - 3.024]; n=25
od_max_q75	3.179 (0.768); 3.564 [0.671 - 3.865]; n=37	3.147 (0.748); 3.491 [1.226 - 3.776]; n=25
od_max_q95	3.607 (0.732); 3.761 [0.704 - 4.716]; n=37	3.448 (0.717); 3.649 [1.226 - 4.361]; n=25
od_max_std	0.692 (0.357); 0.675 [0.117 - 2.110]; n=36	0.522 (0.239); 0.517 [0.186 - 1.136]; n=24
od_mean_max	2.231 (0.601); 2.381 [0.433 - 2.928]; n=37	1.964 (0.619); 2.103 [0.521 - 2.758]; n=25
od_mean_mean	1.006 (0.411); 1.091 [0.381 - 1.764]; n=37	1.069 (0.453); 0.955 [0.384 - 1.835]; n=25
od_mean_median	0.960 (0.454); 0.956 [0.301 - 1.839]; n=37	1.036 (0.477); 0.955 [0.354 - 1.899]; n=25
od_mean_min	0.405 (0.151); 0.361 [0.214 - 0.762]; n=37	0.521 (0.231); 0.521 [0.237 - 1.020]; n=25
od_mean_q75	1.210 (0.561); 1.257 [0.339 - 2.087]; n=37	1.243 (0.549); 1.044 [0.405 - 2.175]; n=25
od_mean_q95	1.647 (0.596); 1.761 [0.430 - 2.545]; n=37	1.543 (0.609); 1.517 [0.521 - 2.437]; n=25
od_mean_std	0.402 (0.138); 0.404 [0.043 - 0.687]; n=36	0.322 (0.116); 0.327 [0.090 - 0.555]; n=24
od_med_max	2.510 (0.744); 2.792 [0.423 - 3.663]; n=37	2.166 (0.782); 2.433 [0.469 - 3.171]; n=25
od_med_mean	0.934 (0.424); 0.986 [0.321 - 1.910]; n=37	0.997 (0.478); 0.977 [0.356 - 1.937]; n=25
od_med_median	0.827 (0.415); 0.829 [0.272 - 2.000]; n=37	0.927 (0.486); 0.781 [0.326 - 2.092]; n=25
od_med_min	0.365 (0.126); 0.326 [0.204 - 0.656]; n=37	0.456 (0.192); 0.445 [0.207 - 0.786]; n=25
od_med_q75	1.164 (0.657); 1.078 [0.299 - 2.649]; n=37	1.207 (0.668); 1.047 [0.382 - 2.465]; n=25
od_med_q95	1.705 (0.792); 1.753 [0.417 - 2.855]; n=37	1.603 (0.796); 1.304 [0.447 - 2.762]; n=25
od_med_std	0.470 (0.208); 0.471 [0.048 - 0.902]; n=36	0.395 (0.196); 0.376 [0.059 - 0.727]; n=24
od_min_max	0.331 (0.162); 0.313 [0.160 - 1.194]; n=37	0.321 (0.068); 0.332 [0.225 - 0.436]; n=25
od_min_mean	0.191 (0.040); 0.194 [0.127 - 0.285]; n=37	0.199 (0.046); 0.214 [0.087 - 0.289]; n=25
od_min_median	0.195 (0.037); 0.203 [0.124 - 0.255]; n=37	0.202 (0.052); 0.209 [0.074 - 0.311]; n=25
od_min_min	0.077 (0.046); 0.070 [0.002 - 0.253]; n=37	0.089 (0.059); 0.074 [0.017 - 0.243]; n=25
od_min_q75	0.223 (0.048); 0.218 [0.160 - 0.386]; n=37	0.234 (0.051); 0.241 [0.121 - 0.352]; n=25
od_min_q95	0.265 (0.091); 0.248 [0.160 - 0.704]; n=37	0.277 (0.063); 0.265 [0.173 - 0.409]; n=25
od_min_std	0.056 (0.040); 0.048 [0.003 - 0.261]; n=36	0.061 (0.035); 0.054 [0.014 - 0.195]; n=24
od_sd_max	1.057 (0.303); 1.108 [0.089 - 1.674]; n=37	0.953 (0.294); 1.047 [0.219 - 1.316]; n=25
od_sd_mean	0.533 (0.241); 0.580 [0.082 - 0.924]; n=37	0.553 (0.253); 0.563 [0.134 - 0.901]; n=25
od_sd_median	0.529 (0.292); 0.519 [0.082 - 0.974]; n=37	0.546 (0.273); 0.533 [0.117 - 0.911]; n=25
od_sd_min	0.121 (0.098); 0.101 [0.013 - 0.397]; n=37	0.212 (0.157); 0.194 [0.012 - 0.564]; n=25
od_sd_q75	0.657 (0.307); 0.725 [0.086 - 1.094]; n=37	0.649 (0.276); 0.669 [0.144 - 1.006]; n=25
od_sd_q95	0.865 (0.272); 0.956 [0.089 - 1.271]; n=37	0.796 (0.286); 0.882 [0.219 - 1.221]; n=25
od_sd_std	0.227 (0.067); 0.230 [0.010 - 0.354]; n=36	0.170 (0.057); 0.162 [0.061 - 0.266]; n=24
omeasureofcorr1_max	0.910 (0.050); 0.915 [0.742 - 0.980]; n=37	0.906 (0.068); 0.916 [0.690 - 0.996]; n=25
omeasureofcorr1_mean	0.781 (0.044); 0.785 [0.679 - 0.860]; n=37	0.789 (0.045); 0.786 [0.678 - 0.861]; n=25
omeasureofcorr1_median	0.783 (0.049); 0.792 [0.679 - 0.866]; n=37	0.791 (0.050); 0.787 [0.665 - 0.866]; n=25
omeasureofcorr1_min	0.605 (0.086); 0.616 [0.323 - 0.850]; n=37	0.627 (0.099); 0.631 [0.257 - 0.755]; n=25
omeasureofcorr1_q75	0.821 (0.045); 0.834 [0.711 - 0.893]; n=37	0.825 (0.054); 0.832 [0.690 - 0.892]; n=25
omeasureofcorr1_q95	0.868 (0.042); 0.875 [0.736 - 0.930]; n=37	0.869 (0.053); 0.871 [0.690 - 0.934]; n=25
omeasureofcorr1_std	0.064 (0.015); 0.063 [0.029 - 0.117]; n=36	0.062 (0.013); 0.060 [0.040 - 0.091]; n=24
red_max_max	249.730 (10.702); 255.000 [211.000 - 255.000]; n=37	243.720 (15.884); 255.000 [211.000 - 255.000]; n=25
red_max_mean	225.348 (20.762); 223.500 [178.379 - 254.892]; n=37	217.045 (22.568); 209.818 [178.846 - 254.947]; n=25
red_max_median	226.959 (23.090); 223.500 [175.000 - 255.000]; n=37	218.580 (25.602); 209.000 [169.500 - 255.000]; n=25
red_max_min	172.568 (38.714); 174.000 [23.000 - 222.000]; n=37	170.560 (31.193); 172.000 [125.000 - 220.000]; n=25
red_max_q75	237.243 (17.751); 241.000 [206.500 - 255.000]; n=37	227.210 (21.231); 217.500 [191.250 - 255.000]; n=25
red_max_q95	246.434 (12.245); 255.000 [210.650 - 255.000]; n=37	239.774 (15.971); 244.000 [209.600 - 255.000]; n=25
red_max_std	17.942 (11.815); 16.003 [1.932 - 71.557]; n=36	19.329 (15.990); 17.310 [1.199 - 82.024]; n=24
red_mean_max	204.055 (49.017); 207.860 [91.564 - 254.566]; n=37	167.350 (60.404); 158.524 [61.759 - 253.390]; n=25
red_mean_mean	116.848 (58.220); 101.988 [49.817 - 227.991]; n=37	102.830 (59.006); 87.655 [32.344 - 243.818]; n=25
red_mean_median	114.638 (67.198); 93.798 [38.993 - 247.902]; n=37	101.705 (62.545); 87.655 [27.716 - 246.509]; n=25
red_mean_min	35.562 (34.459); 25.095 [0.679 - 161.338]; n=37	43.574 (39.294); 31.149 [12.474 - 163.572]; n=25
red_mean_q75	138.120 (67.863); 122.251 [46.164 - 251.948]; n=37	117.444 (63.104); 107.975 [37.439 - 250.610]; n=25
red_mean_q95	170.701 (60.023); 172.623 [85.645 - 254.532]; n=37	140.113 (62.780); 123.351 [56.788 - 252.772]; n=25
red_mean_std	40.400 (18.873); 34.090 [15.552 - 89.983]; n=36	28.462 (13.171); 26.131 [11.510 - 57.824]; n=24
red_med_max	208.068 (49.616); 215.500 [90.500 - 255.500]; n=37	170.940 (61.539); 169.500 [70.500 - 254.500]; n=25
red_med_mean	113.020 (66.434); 96.818 [29.967 - 241.404]; n=37	97.997 (66.647); 77.000 [14.500 - 251.498]; n=25
red_med_median	110.676 (77.239); 81.500 [17.000 - 254.500]; n=37	96.580 (71.106); 77.000 [5.500 - 252.500]; n=25
red_med_min	18.324 (39.295); 3.500 [0.000 - 164.500]; n=37	25.700 (44.858); 4.500 [1.500 - 170.500]; n=25
red_med_q75	140.203 (73.055); 132.500 [39.000 - 254.500]; n=37	116.550 (69.016); 94.250 [15.500 - 253.500]; n=25
red_med_q95	175.968 (61.797); 175.900 [85.300 - 255.500]; n=37	143.128 (65.502); 111.700 [52.500 - 254.500]; n=25
red_med_std	48.254 (19.320); 42.416 [22.627 - 97.470]; n=36	34.114 (12.658); 32.650 [9.930 - 61.504]; n=24
red_min_max	131.973 (76.786); 140.000 [0.000 - 248.000]; n=37	74.480 (77.338); 55.000 [0.000 - 239.000]; n=25
red_min_mean	28.650 (36.899); 9.176 [0.000 - 131.091]; n=37	22.790 (39.411); 5.681 [0.000 - 131.000]; n=25
red_min_median	21.122 (39.509); 0.000 [0.000 - 151.000]; n=37	19.880 (42.042); 0.000 [0.000 - 137.000]; n=25
red_min_min	4.378 (18.570); 0.000 [0.000 - 82.000]; n=37	6.480 (22.279); 0.000 [0.000 - 81.000]; n=25
red_min_q75	38.986 (57.819); 2.750 [0.000 - 190.000]; n=37	28.160 (53.027); 0.000 [0.000 - 173.750]; n=25
red_min_q95	73.108 (73.674); 48.400 [0.000 - 245.600]; n=37	45.804 (61.467); 16.500 [0.000 - 200.000]; n=25
red_min_std	31.760 (28.415); 23.942 [0.000 - 113.137]; n=36	17.284 (19.687); 11.585 [0.000 - 61.372]; n=24
red_sd_max	78.005 (21.837); 82.537 [27.703 - 113.165]; n=37	67.504 (18.101); 62.804 [33.836 - 99.299]; n=25
red_sd_mean	43.474 (11.184); 45.518 [16.063 - 66.077]; n=37	42.552 (9.366); 43.664 [20.109 - 54.736]; n=25
red_sd_median	42.764 (12.403); 45.845 [12.172 - 66.910]; n=37	42.239 (10.284); 44.491 [16.959 - 54.930]; n=25
red_sd_min	15.516 (11.058); 13.796 [0.717 - 42.080]; n=37	23.124 (12.232); 27.514 [1.891 - 41.316]; n=25
red_sd_q75	50.996 (12.254); 51.234 [19.575 - 74.215]; n=37	48.592 (9.532); 49.306 [25.179 - 64.108]; n=25
red_sd_q95	63.777 (15.187); 64.369 [27.703 - 93.346]; n=37	56.711 (11.129); 56.446 [33.836 - 77.865]; n=25
red_sd_std	13.328 (6.114); 12.013 [2.898 - 25.001]; n=36	10.552 (6.712); 8.406 [2.701 - 36.547]; n=24
resid_max_max	1.425 (0.303); 1.503 [0.089 - 1.527]; n=37	1.383 (0.364); 1.499 [0.175 - 1.516]; n=25
resid_max_mean	1.047 (0.409); 1.194 [0.089 - 1.482]; n=37	1.084 (0.453); 1.285 [0.096 - 1.491]; n=25
resid_max_median	1.087 (0.522); 1.435 [0.089 - 1.512]; n=37	1.112 (0.492); 1.415 [0.099 - 1.500]; n=25
resid_max_min	0.219 (0.383); 0.056 [-0.072 - 1.340]; n=37	0.544 (0.552); 0.275 [-0.006 - 1.478]; n=25
resid_max_q75	1.274 (0.399); 1.453 [0.089 - 1.523]; n=37	1.221 (0.451); 1.459 [0.134 - 1.504]; n=25
resid_max_q95	1.410 (0.301); 1.488 [0.089 - 1.526]; n=37	1.347 (0.369); 1.478 [0.165 - 1.507]; n=25
resid_max_std	0.371 (0.202); 0.390 [0.032 - 0.986]; n=36	0.246 (0.195); 0.238 [0.005 - 0.590]; n=24
resid_mean_max	0.854 (0.298); 0.939 [0.026 - 1.429]; n=37	0.750 (0.314); 0.839 [0.058 - 1.109]; n=25
resid_mean_mean	0.304 (0.215); 0.324 [-0.021 - 0.672]; n=37	0.347 (0.264); 0.251 [0.014 - 0.831]; n=25
resid_mean_median	0.290 (0.243); 0.280 [-0.050 - 0.692]; n=37	0.338 (0.277); 0.240 [-0.008 - 0.881]; n=25
resid_mean_min	-0.035 (0.208); -0.009 [-0.952 - 0.231]; n=37	0.069 (0.151); 0.058 [-0.300 - 0.468]; n=25
resid_mean_q75	0.395 (0.287); 0.398 [-0.023 - 0.826]; n=37	0.421 (0.313); 0.298 [0.020 - 0.946]; n=25
resid_mean_q95	0.615 (0.304); 0.646 [0.026 - 1.062]; n=37	0.565 (0.341); 0.519 [0.044 - 1.047]; n=25
resid_mean_std	0.195 (0.078); 0.196 [0.052 - 0.386]; n=36	0.149 (0.062); 0.158 [0.026 - 0.251]; n=24
resid_med_max	0.955 (0.386); 1.095 [0.022 - 1.466]; n=37	0.821 (0.409); 0.999 [0.046 - 1.317]; n=25
resid_med_mean	0.269 (0.196); 0.260 [0.006 - 0.613]; n=37	0.309 (0.254); 0.210 [0.002 - 0.864]; n=25
resid_med_median	0.232 (0.188); 0.215 [0.000 - 0.577]; n=37	0.282 (0.252); 0.221 [0.000 - 0.952]; n=25
resid_med_min	0.029 (0.048); 0.000 [0.000 - 0.183]; n=37	0.072 (0.091); 0.033 [0.000 - 0.325]; n=25
resid_med_q75	0.350 (0.282); 0.292 [0.000 - 0.885]; n=37	0.386 (0.336); 0.277 [0.000 - 1.079]; n=25
resid_med_q95	0.603 (0.389); 0.484 [0.007 - 1.258]; n=37	0.571 (0.419); 0.359 [0.007 - 1.208]; n=25
resid_med_std	0.200 (0.100); 0.191 [0.042 - 0.427]; n=36	0.172 (0.099); 0.145 [0.017 - 0.324]; n=24
resid_min_max	0.084 (0.094); 0.063 [-0.003 - 0.552]; n=37	0.072 (0.058); 0.064 [-0.024 - 0.171]; n=25
resid_min_mean	-0.050 (0.079); -0.012 [-0.270 - 0.031]; n=37	-0.027 (0.080); -0.001 [-0.262 - 0.060]; n=25
resid_min_median	-0.046 (0.081); -0.003 [-0.260 - 0.034]; n=37	-0.022 (0.076); 0.013 [-0.207 - 0.089]; n=25
resid_min_min	-0.327 (0.384); -0.226 [-1.592 - 0.024]; n=37	-0.250 (0.324); -0.179 [-1.423 - 0.013]; n=25
resid_min_q75	-0.018 (0.076); 0.017 [-0.214 - 0.088]; n=37	0.001 (0.066); 0.026 [-0.155 - 0.114]; n=25
resid_min_q95	0.024 (0.077); 0.027 [-0.144 - 0.276]; n=37	0.034 (0.062); 0.039 [-0.106 - 0.150]; n=25
resid_min_std	0.064 (0.057); 0.050 [0.002 - 0.295]; n=36	0.057 (0.047); 0.044 [0.006 - 0.198]; n=24
resid_sd_max	0.479 (0.133); 0.513 [0.015 - 0.620]; n=37	0.434 (0.159); 0.485 [0.034 - 0.604]; n=25
resid_sd_mean	0.227 (0.120); 0.228 [0.015 - 0.436]; n=37	0.236 (0.145); 0.217 [0.022 - 0.441]; n=25
resid_sd_median	0.227 (0.150); 0.200 [0.015 - 0.469]; n=37	0.235 (0.161); 0.199 [0.023 - 0.451]; n=25
resid_sd_min	0.034 (0.039); 0.020 [0.002 - 0.168]; n=37	0.073 (0.076); 0.044 [0.002 - 0.298]; n=25
resid_sd_q75	0.288 (0.151); 0.296 [0.015 - 0.501]; n=37	0.279 (0.163); 0.288 [0.033 - 0.475]; n=25
resid_sd_q95	0.396 (0.130); 0.459 [0.015 - 0.527]; n=37	0.350 (0.157); 0.420 [0.034 - 0.504]; n=25
resid_sd_std	0.115 (0.030); 0.119 [0.025 - 0.166]; n=36	0.081 (0.035); 0.084 [0.012 - 0.139]; n=24
sat_max_max	0.977 (0.100); 1.000 [0.538 - 1.000]; n=37	0.957 (0.150); 1.000 [0.417 - 1.000]; n=25
sat_max_mean	0.893 (0.142); 0.959 [0.441 - 1.000]; n=37	0.906 (0.170); 0.973 [0.339 - 1.000]; n=25
sat_max_median	0.917 (0.153); 1.000 [0.441 - 1.000]; n=37	0.927 (0.169); 1.000 [0.376 - 1.000]; n=25
sat_max_min	0.505 (0.284); 0.494 [0.015 - 1.000]; n=37	0.672 (0.311); 0.642 [0.060 - 1.000]; n=25
sat_max_q75	0.959 (0.116); 1.000 [0.517 - 1.000]; n=37	0.945 (0.159); 1.000 [0.417 - 1.000]; n=25
sat_max_q95	0.975 (0.101); 1.000 [0.538 - 1.000]; n=37	0.956 (0.152); 1.000 [0.417 - 1.000]; n=25
sat_max_std	0.117 (0.115); 0.114 [0.000 - 0.681]; n=36	0.072 (0.073); 0.061 [0.000 - 0.226]; n=24
sat_mean_max	0.819 (0.161); 0.863 [0.255 - 0.997]; n=37	0.778 (0.201); 0.850 [0.103 - 0.933]; n=25
sat_mean_mean	0.513 (0.175); 0.543 [0.231 - 0.771]; n=37	0.538 (0.216); 0.555 [0.103 - 0.842]; n=25
sat_mean_median	0.515 (0.203); 0.546 [0.231 - 0.829]; n=37	0.540 (0.230); 0.578 [0.103 - 0.864]; n=25
sat_mean_min	0.197 (0.139); 0.155 [0.009 - 0.541]; n=37	0.286 (0.191); 0.239 [0.011 - 0.712]; n=25
sat_mean_q75	0.593 (0.202); 0.623 [0.255 - 0.881]; n=37	0.599 (0.231); 0.655 [0.103 - 0.887]; n=25
sat_mean_q95	0.714 (0.183); 0.739 [0.255 - 0.973]; n=37	0.689 (0.214); 0.757 [0.103 - 0.915]; n=25
sat_mean_std	0.145 (0.053); 0.135 [0.057 - 0.344]; n=36	0.115 (0.048); 0.104 [0.049 - 0.217]; n=24
sat_med_max	0.902 (0.185); 0.980 [0.246 - 1.000]; n=37	0.856 (0.228); 0.974 [0.070 - 0.993]; n=25
sat_med_mean	0.528 (0.201); 0.543 [0.234 - 0.798]; n=37	0.553 (0.248); 0.577 [0.070 - 0.924]; n=25
sat_med_median	0.529 (0.235); 0.536 [0.234 - 0.865]; n=37	0.555 (0.265); 0.599 [0.070 - 0.970]; n=25
sat_med_min	0.176 (0.139); 0.134 [0.009 - 0.525]; n=37	0.263 (0.199); 0.210 [0.009 - 0.674]; n=25
sat_med_q75	0.628 (0.256); 0.615 [0.246 - 0.960]; n=37	0.630 (0.280); 0.705 [0.070 - 0.981]; n=25
sat_med_q95	0.777 (0.226); 0.826 [0.246 - 0.988]; n=37	0.736 (0.258); 0.773 [0.070 - 0.988]; n=25
sat_med_std	0.175 (0.056); 0.173 [0.054 - 0.320]; n=36	0.141 (0.050); 0.139 [0.047 - 0.247]; n=24
sat_min_max	0.232 (0.168); 0.209 [0.009 - 0.910]; n=37	0.236 (0.139); 0.215 [0.000 - 0.455]; n=25
sat_min_mean	0.051 (0.055); 0.042 [0.004 - 0.316]; n=37	0.072 (0.062); 0.059 [0.000 - 0.227]; n=25
sat_min_median	0.036 (0.043); 0.022 [0.000 - 0.217]; n=37	0.062 (0.066); 0.047 [0.000 - 0.230]; n=25
sat_min_min	0.003 (0.010); 0.000 [0.000 - 0.055]; n=37	0.006 (0.016); 0.000 [0.000 - 0.060]; n=25
sat_min_q75	0.071 (0.090); 0.055 [0.000 - 0.534]; n=37	0.098 (0.089); 0.083 [0.000 - 0.341]; n=25
sat_min_q95	0.142 (0.131); 0.118 [0.008 - 0.735]; n=37	0.165 (0.115); 0.139 [0.000 - 0.432]; n=25
sat_min_std	0.050 (0.043); 0.046 [0.006 - 0.255]; n=36	0.064 (0.062); 0.049 [0.008 - 0.322]; n=24
sat_sd_max	0.305 (0.063); 0.323 [0.097 - 0.376]; n=37	0.274 (0.067); 0.281 [0.091 - 0.373]; n=25
sat_sd_mean	0.185 (0.048); 0.201 [0.087 - 0.258]; n=37	0.181 (0.042); 0.191 [0.074 - 0.242]; n=25
sat_sd_median	0.182 (0.054); 0.196 [0.080 - 0.261]; n=37	0.180 (0.043); 0.184 [0.087 - 0.243]; n=25
sat_sd_min	0.071 (0.047); 0.059 [0.004 - 0.189]; n=37	0.095 (0.051); 0.091 [0.005 - 0.171]; n=25
sat_sd_q75	0.216 (0.056); 0.230 [0.097 - 0.289]; n=37	0.204 (0.045); 0.215 [0.091 - 0.266]; n=25
sat_sd_q95	0.265 (0.054); 0.276 [0.097 - 0.331]; n=37	0.239 (0.052); 0.245 [0.091 - 0.322]; n=25
sat_sd_std	0.054 (0.021); 0.052 [0.023 - 0.138]; n=36	0.043 (0.018); 0.039 [0.014 - 0.104]; n=24
ss_var_max	17.317 (6.838); 18.105 [0.533 - 31.414]; n=37	15.017 (7.230); 14.435 [3.461 - 29.943]; n=25
ss_var_mean	4.994 (2.637); 4.708 [0.358 - 11.059]; n=37	5.064 (2.891); 5.180 [1.503 - 15.737]; n=25
ss_var_median	4.190 (2.408); 3.950 [0.358 - 9.833]; n=37	4.417 (2.731); 4.480 [1.212 - 14.730]; n=25
ss_var_min	0.782 (0.756); 0.597 [0.000 - 3.978]; n=37	1.410 (1.707); 0.973 [0.000 - 6.487]; n=25
ss_var_q75	6.451 (3.949); 6.530 [0.446 - 17.839]; n=37	6.333 (3.633); 6.371 [1.657 - 18.920]; n=25
ss_var_q95	10.765 (5.799); 9.535 [0.516 - 26.001]; n=37	9.988 (5.518); 9.462 [2.583 - 27.801]; n=25
ss_var_std	3.395 (1.795); 3.105 [0.247 - 8.664]; n=36	2.950 (1.655); 3.253 [0.460 - 8.056]; n=24
sum_avg_max	12.641 (0.486); 12.598 [11.541 - 13.552]; n=37	12.340 (0.656); 12.364 [10.959 - 13.647]; n=25
sum_avg_mean	11.074 (0.650); 11.285 [9.365 - 11.848]; n=37	10.950 (0.716); 11.032 [8.424 - 11.906]; n=25
sum_avg_median	11.236 (0.608); 11.464 [9.672 - 12.016]; n=37	11.028 (0.802); 11.114 [8.037 - 12.036]; n=25
sum_avg_min	7.638 (1.830); 7.049 [4.839 - 11.541]; n=37	8.450 (1.332); 8.884 [6.501 - 10.968]; n=25
sum_avg_q75	11.730 (0.419); 11.800 [10.565 - 12.779]; n=37	11.488 (0.710); 11.657 [8.806 - 12.693]; n=25
sum_avg_q95	12.242 (0.395); 12.232 [11.541 - 13.343]; n=37	11.982 (0.545); 12.079 [10.564 - 13.200]; n=25
sum_avg_std	0.999 (0.395); 0.895 [0.270 - 1.905]; n=36	0.867 (0.299); 0.861 [0.339 - 1.345]; n=24
sum_var_max	17.317 (6.838); 18.105 [0.533 - 31.414]; n=37	15.017 (7.230); 14.435 [3.461 - 29.943]; n=25
sum_var_mean	4.994 (2.637); 4.708 [0.358 - 11.059]; n=37	5.064 (2.891); 5.180 [1.503 - 15.737]; n=25
sum_var_median	4.190 (2.408); 3.950 [0.358 - 9.833]; n=37	4.417 (2.731); 4.480 [1.212 - 14.730]; n=25
sum_var_min	0.782 (0.756); 0.597 [0.000 - 3.978]; n=37	1.410 (1.707); 0.973 [0.000 - 6.487]; n=25
sum_var_q75	6.451 (3.949); 6.530 [0.446 - 17.839]; n=37	6.333 (3.633); 6.371 [1.657 - 18.920]; n=25
sum_var_q95	10.765 (5.799); 9.535 [0.516 - 26.001]; n=37	9.988 (5.518); 9.462 [2.583 - 27.801]; n=25
sum_var_std	3.395 (1.795); 3.105 [0.247 - 8.664]; n=36	2.950 (1.655); 3.253 [0.460 - 8.056]; n=24
sument_max	2.349 (0.321); 2.445 [0.838 - 2.588]; n=37	2.346 (0.193); 2.376 [1.889 - 2.606]; n=25
sument_mean	1.803 (0.267); 1.830 [0.673 - 2.171]; n=37	1.832 (0.256); 1.919 [1.382 - 2.330]; n=25
sument_median	1.824 (0.284); 1.861 [0.673 - 2.296]; n=37	1.873 (0.241); 1.920 [1.442 - 2.418]; n=25
sument_min	0.932 (0.438); 0.961 [0.000 - 1.704]; n=37	1.052 (0.664); 1.222 [0.000 - 2.061]; n=25
sument_q75	1.981 (0.299); 2.049 [0.756 - 2.444]; n=37	2.013 (0.220); 2.039 [1.593 - 2.462]; n=25
sument_q95	2.182 (0.307); 2.233 [0.822 - 2.545]; n=37	2.179 (0.197); 2.210 [1.785 - 2.496]; n=25
sument_std	0.289 (0.072); 0.278 [0.168 - 0.472]; n=36	0.285 (0.179); 0.240 [0.014 - 0.923]; n=24

## Sheet: Abbreviation
Variables	Varriables Abbreviation
Area μm2	area
Blue: Max	blue_max
Blue: Mean	blue_mean
Blue: Median	blue_med
Blue: Min	blue_min
Blue: Std.dev.	blue_sd
Brightness: Max	bright_max
Brightness: Mean	bright_mean
Brightness: Median	bright_med
Brightness: Min	bright_min
Brightness: Std.dev.	bright_sd
Contrast	contrast
Correlation	corr
DAB: Max	dab_max
DAB: Mean	dab_mean
DAB: Median	dab_med
DAB: Min	dab_min
DAB: Std.dev.	dab_sd
Difference Variance	diff_var
DifferenceEntropy	diff_ent
Energy	energy
Entropy	ent
Green: Max	green_max
Green: Mean	green_mean
Green: Median	green_med
Green: Min	green_min
Green: Std.dev.	green_sd
Hematoxylin: Max	hema_max
Hematoxylin: Mean	hema_mean
Hematoxylin: Median	hema_med
Hematoxylin: Min	hema_min
Hematoxylin: Std.dev.	hema_sd
Homogeneity	homo
Hue: Mean	hue_mean
InfoMeasureOfCorrelation1	infomeasureofcorr1
LBP_Entropy	lbp_ent
LBP_Mean	lbp_mean
LBP_StdDev	lbp_sd
Length μm	length
Normalized_Contrast	n_contrast
Normalized_Correlation	n_corr
Normalized_Difference Entropy	n_diff_ent
Normalized_Difference Variance	n_diff_var
Normalized_Energy	n_energy
Normalized_Entropy	n_ent
Normalized_Homogeneity	n_homo
Normalized_InfoMeasureOfCorrelation1	n_infomeasureofcorr1
Normalized_Mean	n_mean
Normalized_StdDev	n_stddev
Normalized_Sum Entropy	n_sument
Normalized_Sum Of SquaresVariance	n_ss_var
Normalized_SumAverage	n_sum_avg
Normalized_SumVariance	n_sum_var
OD Sum: Max	od_max
OD Sum: Mean	od_mean
OD Sum: Median	od_med
OD Sum: Min	od_min
OD Sum: Std.dev.	od_sd
Red: Max	red_max
Red: Mean	red_mean
Red: Median	red_med
Red: Min	red_min
Red: Std.dev.	red_sd
Residual: Max	resid_max
Residual: Mean	resid_mean
Residual: Median	resid_med
Residual: Min	resid_min
Residual: Std.dev.	resid_sd
Saturation: Max	sat_max
Saturation: Mean	sat_mean
Saturation: Median	sat_med
Saturation: Min	sat_min
Saturation: Std.dev.	sat_sd
Sum Average	sum_avg
Sum Entropy	sument
Sum Of SquaresVariance	ss_var
SumVariance	sum_var
