# Supplementary material for: Quantitative Texture Analysis of Cervical Cytology Identifies Endometrial Lesions in Atypical Glandular Cells on Liquid-Based Cytology: A Pilot Study
Source: Diagnostics (Basel). 2026 Feb 10;16(4):531. doi: 10.3390/diagnostics16040531 (PMC12938913; doi:10.3390/diagnostics16040531)
Supplement: Supplementary file 1 [file diagnostics-16-00531-s001.zip › Supplementary_TableS2_ThinPrep.xlsx]

## Sheet: Supplementary_TableS2_ThinPrep
Variable	Normal mean (SD); median [range]; n	AEH/EC mean (SD); median [range]; n
area_max	305466.184 (458509.023); 149845.277 [27192.933 - 2194476.217]; n=24	502655.591 (1336830.999); 158826.233 [48126.831 - 7123639.405]; n=28
area_mean	18995.696 (8265.246); 16657.804 [11443.216 - 48906.375]; n=24	21681.071 (12889.889); 17100.177 [11536.570 - 66306.347]; n=28
area_median	11681.953 (2355.870); 10900.476 [9629.395 - 19301.859]; n=24	13313.500 (7701.178); 11564.013 [9562.931 - 51571.889]; n=28
area_min	6786.781 (67.278); 6760.182 [6747.543 - 7033.975]; n=24	6773.238 (51.504); 6759.154 [6748.881 - 7024.861]; n=28
area_q75	19811.524 (7835.710); 17701.287 [13038.542 - 48879.105]; n=24	23175.569 (17310.655); 18794.488 [13115.183 - 105935.053]; n=28
area_q95	53899.629 (36485.045); 40298.497 [18168.197 - 187924.370]; n=24	58773.037 (43274.719); 42822.606 [22112.364 - 203279.340]; n=28
area_std	23125.229 (19396.804); 16537.583 [4057.228 - 81280.970]; n=24	33234.584 (43274.328); 18205.747 [6870.413 - 197023.572]; n=28
blue_max_max	254.292 (1.334); 255.000 [249.000 - 255.000]; n=24	254.500 (0.962); 255.000 [251.000 - 255.000]; n=28
blue_max_mean	241.745 (5.546); 240.917 [232.414 - 254.500]; n=24	242.416 (3.249); 242.007 [237.972 - 253.176]; n=28
blue_max_median	242.021 (6.312); 241.500 [230.000 - 255.000]; n=24	243.250 (4.351); 242.500 [238.000 - 255.000]; n=28
blue_max_min	219.542 (7.337); 220.000 [207.000 - 242.000]; n=24	222.536 (10.365); 224.500 [179.000 - 236.000]; n=28
blue_max_q75	246.083 (4.770); 245.000 [236.000 - 255.000]; n=24	246.643 (3.561); 246.500 [241.000 - 255.000]; n=28
blue_max_q95	251.048 (2.654); 251.000 [245.250 - 255.000]; n=24	250.971 (2.231); 251.025 [247.000 - 255.000]; n=28
blue_max_std	6.445 (1.394); 6.175 [2.550 - 8.851]; n=24	6.536 (4.889); 5.507 [3.277 - 31.027]; n=28
blue_mean_max	219.825 (15.215); 215.268 [206.097 - 254.696]; n=24	215.636 (12.035); 213.757 [200.226 - 254.280]; n=28
blue_mean_mean	178.619 (10.456); 175.913 [157.626 - 198.362]; n=24	180.321 (8.607); 180.667 [161.658 - 200.704]; n=28
blue_mean_median	182.333 (10.535); 179.276 [163.012 - 202.464]; n=24	185.336 (13.928); 184.718 [163.276 - 243.302]; n=28
blue_mean_min	96.740 (22.803); 103.496 [52.812 - 139.901]; n=24	101.130 (12.754); 100.987 [72.913 - 121.001]; n=28
blue_mean_q75	193.400 (11.657); 189.658 [178.421 - 235.437]; n=24	194.071 (13.483); 193.446 [173.877 - 251.646]; n=28
blue_mean_q95	204.959 (12.499); 202.690 [193.458 - 254.496]; n=24	203.715 (11.800); 203.604 [185.504 - 254.157]; n=28
blue_mean_std	21.085 (7.280); 19.965 [12.063 - 47.096]; n=24	20.094 (11.458); 18.024 [13.118 - 76.664]; n=28
blue_med_max	225.708 (15.362); 218.500 [209.500 - 255.500]; n=24	220.000 (12.200); 217.000 [204.500 - 255.500]; n=28
blue_med_mean	182.878 (10.571); 181.308 [160.678 - 201.896]; n=24	184.506 (9.064); 185.367 [163.058 - 202.167]; n=28
blue_med_median	187.979 (10.518); 186.000 [167.000 - 207.000]; n=24	190.661 (14.546); 191.750 [165.500 - 249.500]; n=28
blue_med_min	79.375 (32.322); 87.000 [16.500 - 137.500]; n=24	86.357 (17.828); 86.500 [31.500 - 112.500]; n=28
blue_med_q75	199.094 (11.422); 195.500 [185.500 - 242.000]; n=24	199.500 (13.060); 200.000 [177.500 - 254.250]; n=28
blue_med_q95	210.298 (11.462); 207.500 [200.500 - 255.500]; n=24	208.752 (11.050); 209.000 [189.800 - 255.500]; n=28
blue_med_std	23.706 (8.549); 22.032 [12.199 - 52.084]; n=24	22.244 (11.579); 20.271 [14.449 - 78.678]; n=28
blue_min_max	166.875 (38.264); 162.000 [118.000 - 251.000]; n=24	155.036 (32.300); 158.500 [96.000 - 203.000]; n=28
blue_min_mean	67.143 (19.287); 63.499 [37.437 - 114.692]; n=24	71.945 (17.391); 73.075 [30.099 - 121.500]; n=28
blue_min_median	66.271 (18.500); 64.000 [32.000 - 101.500]; n=24	75.304 (23.751); 75.500 [24.000 - 161.500]; n=28
blue_min_min	4.833 (9.827); 0.000 [0.000 - 30.000]; n=24	3.571 (5.266); 1.000 [0.000 - 16.000]; n=28
blue_min_q75	83.385 (21.213); 78.375 [57.000 - 147.750]; n=24	90.223 (23.592); 88.750 [48.000 - 182.750]; n=28
blue_min_q95	110.446 (32.256); 98.025 [76.000 - 221.000]; n=24	111.016 (23.195); 109.500 [73.450 - 193.250]; n=28
blue_min_std	27.537 (10.809); 26.201 [17.114 - 68.456]; n=24	28.116 (12.929); 25.871 [15.869 - 86.660]; n=28
blue_sd_max	65.059 (9.887); 66.340 [50.301 - 82.440]; n=24	62.988 (7.150); 62.703 [51.019 - 76.359]; n=28
blue_sd_mean	32.001 (4.946); 32.779 [23.259 - 43.252]; n=24	30.627 (4.538); 30.599 [20.862 - 39.944]; n=28
blue_sd_median	31.200 (5.595); 31.272 [19.511 - 42.572]; n=24	28.927 (5.644); 28.800 [13.868 - 39.285]; n=28
blue_sd_min	8.608 (4.861); 8.353 [0.527 - 18.200]; n=24	11.057 (5.322); 9.997 [2.280 - 21.542]; n=28
blue_sd_q75	37.695 (6.151); 38.338 [26.652 - 50.281]; n=24	35.663 (4.774); 34.854 [25.856 - 44.367]; n=28
blue_sd_q95	49.625 (7.600); 47.964 [36.230 - 64.436]; n=24	47.163 (4.905); 45.906 [39.982 - 56.472]; n=28
blue_sd_std	9.958 (2.968); 9.483 [6.580 - 19.810]; n=24	9.155 (3.375); 8.254 [6.088 - 23.269]; n=28
bright_max_max	0.999 (0.002); 1.000 [0.992 - 1.000]; n=24	0.999 (0.004); 1.000 [0.984 - 1.000]; n=28
bright_max_mean	0.967 (0.024); 0.966 [0.912 - 1.000]; n=24	0.957 (0.017); 0.955 [0.934 - 1.000]; n=28
bright_max_median	0.970 (0.026); 0.969 [0.906 - 1.000]; n=24	0.959 (0.018); 0.959 [0.933 - 1.000]; n=28
bright_max_min	0.883 (0.036); 0.886 [0.831 - 1.000]; n=24	0.888 (0.032); 0.886 [0.835 - 1.000]; n=28
bright_max_q75	0.980 (0.018); 0.984 [0.937 - 1.000]; n=24	0.972 (0.015); 0.973 [0.947 - 1.000]; n=28
bright_max_q95	0.992 (0.010); 0.996 [0.969 - 1.000]; n=24	0.988 (0.009); 0.988 [0.969 - 1.000]; n=28
bright_max_std	0.020 (0.008); 0.022 [0.000 - 0.031]; n=24	0.021 (0.005); 0.021 [0.000 - 0.028]; n=28
bright_mean_max	0.909 (0.067); 0.883 [0.808 - 0.999]; n=24	0.872 (0.058); 0.850 [0.787 - 0.997]; n=28
bright_mean_mean	0.736 (0.066); 0.727 [0.628 - 0.864]; n=24	0.721 (0.060); 0.712 [0.636 - 0.963]; n=28
bright_mean_median	0.747 (0.064); 0.741 [0.644 - 0.880]; n=24	0.734 (0.060); 0.728 [0.642 - 0.978]; n=28
bright_mean_min	0.424 (0.083); 0.417 [0.285 - 0.584]; n=24	0.437 (0.109); 0.414 [0.288 - 0.886]; n=28
bright_mean_q75	0.794 (0.068); 0.772 [0.704 - 0.942]; n=24	0.769 (0.056); 0.763 [0.684 - 0.995]; n=28
bright_mean_q95	0.849 (0.071); 0.823 [0.764 - 0.998]; n=24	0.809 (0.050); 0.800 [0.731 - 0.997]; n=28
bright_mean_std	0.084 (0.018); 0.085 [0.050 - 0.133]; n=24	0.070 (0.013); 0.070 [0.043 - 0.097]; n=28
bright_med_max	0.930 (0.063); 0.940 [0.820 - 1.000]; n=24	0.889 (0.057); 0.865 [0.803 - 1.000]; n=28
bright_med_mean	0.751 (0.069); 0.741 [0.638 - 0.891]; n=24	0.737 (0.063); 0.730 [0.639 - 0.989]; n=28
bright_med_median	0.767 (0.067); 0.766 [0.662 - 0.929]; n=24	0.753 (0.060); 0.752 [0.647 - 0.991]; n=28
bright_med_min	0.362 (0.117); 0.366 [0.141 - 0.585]; n=24	0.381 (0.147); 0.352 [0.130 - 0.973]; n=28
bright_med_q75	0.816 (0.069); 0.796 [0.726 - 0.973]; n=24	0.788 (0.054); 0.788 [0.695 - 1.000]; n=28
bright_med_q95	0.870 (0.072); 0.836 [0.788 - 1.000]; n=24	0.827 (0.047); 0.820 [0.746 - 1.000]; n=28
bright_med_std	0.094 (0.022); 0.096 [0.049 - 0.146]; n=24	0.076 (0.019); 0.079 [0.013 - 0.106]; n=28
bright_min_max	0.672 (0.155); 0.651 [0.463 - 0.984]; n=24	0.624 (0.123); 0.622 [0.416 - 0.796]; n=28
bright_min_mean	0.301 (0.061); 0.284 [0.201 - 0.489]; n=24	0.310 (0.081); 0.298 [0.219 - 0.664]; n=28
bright_min_median	0.296 (0.053); 0.290 [0.192 - 0.424]; n=24	0.315 (0.087); 0.301 [0.212 - 0.694]; n=28
bright_min_min	0.072 (0.055); 0.053 [0.016 - 0.216]; n=24	0.074 (0.084); 0.053 [0.020 - 0.482]; n=28
bright_min_q75	0.357 (0.069); 0.337 [0.255 - 0.579]; n=24	0.365 (0.087); 0.349 [0.272 - 0.736]; n=28
bright_min_q95	0.468 (0.127); 0.414 [0.361 - 0.867]; n=24	0.441 (0.087); 0.430 [0.343 - 0.758]; n=28
bright_min_std	0.100 (0.037); 0.091 [0.062 - 0.226]; n=24	0.089 (0.020); 0.089 [0.057 - 0.132]; n=28
bright_sd_max	0.250 (0.033); 0.251 [0.188 - 0.319]; n=24	0.238 (0.034); 0.234 [0.146 - 0.298]; n=28
bright_sd_mean	0.126 (0.018); 0.129 [0.094 - 0.168]; n=24	0.118 (0.021); 0.120 [0.051 - 0.151]; n=28
bright_sd_median	0.124 (0.020); 0.126 [0.078 - 0.166]; n=24	0.113 (0.024); 0.115 [0.034 - 0.147]; n=28
bright_sd_min	0.033 (0.020); 0.027 [0.002 - 0.073]; n=24	0.043 (0.021); 0.040 [0.009 - 0.082]; n=28
bright_sd_q75	0.149 (0.022); 0.151 [0.110 - 0.198]; n=24	0.136 (0.024); 0.136 [0.059 - 0.174]; n=28
bright_sd_q95	0.193 (0.023); 0.188 [0.145 - 0.241]; n=24	0.180 (0.022); 0.180 [0.125 - 0.222]; n=28
bright_sd_std	0.038 (0.011); 0.038 [0.025 - 0.074]; n=24	0.034 (0.008); 0.031 [0.024 - 0.057]; n=28
cluster_count	460.542 (485.788); 267.000 [26.000 - 2007.000]; n=24	419.250 (295.277); 347.000 [6.000 - 1351.000]; n=28
contrast_max	8.561 (2.335); 7.851 [5.275 - 13.062]; n=24	8.018 (1.747); 8.114 [2.334 - 11.531]; n=28
contrast_mean	2.971 (0.818); 3.011 [1.566 - 4.976]; n=24	2.850 (0.724); 2.851 [1.261 - 4.261]; n=28
contrast_median	2.778 (0.822); 2.859 [1.446 - 4.831]; n=24	2.645 (0.795); 2.693 [1.174 - 4.313]; n=28
contrast_min	0.293 (0.245); 0.301 [0.000 - 0.830]; n=24	0.466 (0.227); 0.441 [0.116 - 1.003]; n=28
contrast_q75	3.805 (1.042); 3.726 [1.883 - 6.378]; n=24	3.522 (0.846); 3.517 [1.686 - 5.017]; n=28
contrast_q95	5.526 (1.327); 5.467 [2.918 - 8.298]; n=24	5.113 (1.005); 5.153 [2.204 - 6.482]; n=28
contrast_std	1.419 (0.352); 1.381 [0.785 - 2.162]; n=24	1.244 (0.250); 1.231 [0.680 - 1.853]; n=28
corr_max	0.606 (0.045); 0.607 [0.477 - 0.674]; n=24	0.605 (0.042); 0.613 [0.489 - 0.673]; n=28
corr_mean	0.313 (0.034); 0.304 [0.250 - 0.389]; n=24	0.306 (0.044); 0.306 [0.218 - 0.450]; n=28
corr_median	0.318 (0.041); 0.306 [0.244 - 0.423]; n=24	0.306 (0.046); 0.308 [0.205 - 0.444]; n=28
corr_min	-0.020 (0.064); -0.022 [-0.187 - 0.094]; n=24	-0.038 (0.080); -0.045 [-0.127 - 0.329]; n=28
corr_q75	0.404 (0.032); 0.394 [0.362 - 0.477]; n=24	0.397 (0.039); 0.400 [0.313 - 0.480]; n=28
corr_q95	0.503 (0.025); 0.499 [0.459 - 0.563]; n=24	0.506 (0.028); 0.507 [0.452 - 0.572]; n=28
corr_std	0.124 (0.011); 0.124 [0.109 - 0.158]; n=24	0.125 (0.010); 0.127 [0.092 - 0.144]; n=28
diff_ent_max	1.743 (0.077); 1.744 [1.541 - 1.864]; n=24	1.721 (0.109); 1.736 [1.301 - 1.887]; n=28
diff_ent_mean	1.308 (0.107); 1.328 [1.115 - 1.527]; n=24	1.298 (0.108); 1.290 [1.026 - 1.514]; n=28
diff_ent_median	1.330 (0.115); 1.337 [1.113 - 1.567]; n=24	1.308 (0.121); 1.315 [1.044 - 1.546]; n=28
diff_ent_min	0.467 (0.292); 0.547 [0.000 - 0.910]; n=24	0.642 (0.136); 0.664 [0.354 - 0.917]; n=28
diff_ent_q75	1.458 (0.104); 1.470 [1.217 - 1.662]; n=24	1.425 (0.102); 1.424 [1.173 - 1.602]; n=28
diff_ent_q95	1.601 (0.081); 1.612 [1.403 - 1.749]; n=24	1.571 (0.085); 1.586 [1.278 - 1.694]; n=28
diff_ent_std	0.213 (0.055); 0.205 [0.151 - 0.371]; n=24	0.185 (0.028); 0.186 [0.133 - 0.230]; n=28
diff_var_max	8.561 (2.335); 7.851 [5.275 - 13.062]; n=24	8.018 (1.747); 8.114 [2.334 - 11.531]; n=28
diff_var_mean	2.971 (0.818); 3.011 [1.566 - 4.976]; n=24	2.850 (0.724); 2.851 [1.261 - 4.261]; n=28
diff_var_median	2.778 (0.822); 2.859 [1.446 - 4.831]; n=24	2.645 (0.795); 2.693 [1.174 - 4.313]; n=28
diff_var_min	0.293 (0.245); 0.301 [0.000 - 0.830]; n=24	0.466 (0.227); 0.441 [0.116 - 1.003]; n=28
diff_var_q75	3.805 (1.042); 3.726 [1.883 - 6.378]; n=24	3.522 (0.846); 3.517 [1.686 - 5.017]; n=28
diff_var_q95	5.526 (1.327); 5.467 [2.918 - 8.298]; n=24	5.113 (1.005); 5.153 [2.204 - 6.482]; n=28
diff_var_std	1.419 (0.352); 1.381 [0.785 - 2.162]; n=24	1.244 (0.250); 1.231 [0.680 - 1.853]; n=28
energy_max	0.670 (0.223); 0.645 [0.388 - 1.000]; n=24	0.589 (0.131); 0.597 [0.236 - 0.773]; n=28
energy_mean	0.156 (0.040); 0.140 [0.100 - 0.246]; n=24	0.169 (0.046); 0.156 [0.105 - 0.261]; n=28
energy_median	0.130 (0.032); 0.122 [0.089 - 0.216]; n=24	0.144 (0.041); 0.132 [0.091 - 0.238]; n=28
energy_min	0.046 (0.006); 0.045 [0.038 - 0.062]; n=24	0.047 (0.010); 0.045 [0.036 - 0.087]; n=28
energy_q75	0.191 (0.060); 0.169 [0.116 - 0.334]; n=24	0.213 (0.071); 0.183 [0.126 - 0.355]; n=28
energy_q95	0.332 (0.113); 0.305 [0.163 - 0.533]; n=24	0.352 (0.101); 0.345 [0.220 - 0.505]; n=28
energy_std	0.095 (0.042); 0.083 [0.034 - 0.200]; n=24	0.094 (0.030); 0.093 [0.056 - 0.140]; n=28
ent_max	3.261 (0.093); 3.268 [3.070 - 3.433]; n=24	3.254 (0.128); 3.272 [2.808 - 3.451]; n=28
ent_mean	2.438 (0.166); 2.446 [2.127 - 2.742]; n=24	2.383 (0.192); 2.389 [1.990 - 2.786]; n=28
ent_median	2.490 (0.178); 2.487 [2.146 - 2.811]; n=24	2.419 (0.204); 2.425 [1.979 - 2.833]; n=28
ent_min	0.774 (0.529); 0.821 [0.000 - 1.595]; n=24	0.980 (0.303); 0.961 [0.518 - 1.743]; n=28
ent_q75	2.750 (0.142); 2.753 [2.454 - 3.007]; n=24	2.687 (0.166); 2.701 [2.292 - 3.019]; n=28
ent_q95	3.037 (0.102); 3.032 [2.804 - 3.228]; n=24	2.991 (0.117); 3.020 [2.719 - 3.204]; n=28
ent_std	0.436 (0.120); 0.397 [0.269 - 0.722]; n=24	0.422 (0.076); 0.431 [0.303 - 0.554]; n=28
green_max_max	250.750 (3.467); 251.000 [243.000 - 255.000]; n=24	250.107 (3.604); 250.000 [242.000 - 255.000]; n=28
green_max_mean	233.512 (5.316); 232.531 [221.699 - 242.830]; n=24	234.835 (4.856); 234.449 [226.609 - 246.033]; n=28
green_max_median	233.771 (6.029); 233.000 [219.000 - 244.000]; n=24	235.286 (5.415); 235.000 [226.000 - 248.000]; n=28
green_max_min	208.875 (8.045); 210.500 [185.000 - 223.000]; n=24	212.429 (6.179); 211.500 [196.000 - 232.000]; n=28
green_max_q75	240.115 (6.606); 239.000 [227.000 - 255.000]; n=24	240.580 (5.098); 240.000 [230.000 - 254.000]; n=28
green_max_q95	245.652 (4.543); 245.875 [240.000 - 255.000]; n=24	245.293 (4.020); 244.225 [238.000 - 255.000]; n=28
green_max_std	8.538 (1.921); 8.464 [5.469 - 13.054]; n=24	7.430 (1.425); 6.884 [5.541 - 10.620]; n=28
green_mean_max	205.190 (7.322); 206.513 [191.629 - 219.009]; n=24	199.663 (10.339); 200.048 [178.476 - 225.228]; n=28
green_mean_mean	154.243 (13.000); 153.162 [123.767 - 178.587]; n=24	158.130 (13.547); 159.417 [134.542 - 191.390]; n=28
green_mean_median	156.321 (14.721); 156.722 [123.645 - 180.955]; n=24	161.253 (14.019); 162.011 [136.887 - 193.134]; n=28
green_mean_min	75.945 (16.845); 75.153 [42.908 - 110.678]; n=24	80.951 (18.982); 77.566 [58.097 - 149.444]; n=28
green_mean_q75	169.515 (12.329); 169.468 [142.514 - 191.404]; n=24	172.701 (14.029); 173.894 [148.481 - 208.397]; n=28
green_mean_q95	186.802 (10.860); 186.746 [167.843 - 204.019]; n=24	185.629 (12.639); 186.880 [163.133 - 217.283]; n=28
green_mean_std	22.743 (5.785); 22.387 [12.769 - 32.883]; n=24	20.707 (3.118); 20.317 [15.391 - 26.981]; n=28
green_med_max	211.875 (8.977); 212.500 [194.500 - 239.500]; n=24	205.821 (9.345); 206.500 [188.500 - 226.500]; n=28
green_med_mean	157.948 (14.429); 157.735 [123.928 - 185.101]; n=24	162.603 (14.484); 164.075 [137.394 - 194.884]; n=28
green_med_median	161.417 (16.026); 162.750 [127.500 - 187.500]; n=24	167.036 (14.512); 168.250 [138.000 - 196.500]; n=28
green_med_min	55.917 (26.896); 56.500 [4.500 - 111.500]; n=24	61.679 (26.326); 56.500 [21.500 - 151.500]; n=28
green_med_q75	175.833 (12.744); 174.500 [148.500 - 196.500]; n=24	179.804 (14.176); 181.500 [155.500 - 213.250]; n=28
green_med_q95	194.069 (10.531); 194.000 [177.750 - 214.500]; n=24	193.452 (12.043); 195.500 [171.500 - 219.500]; n=28
green_med_std	26.702 (7.380); 27.344 [13.883 - 39.114]; n=24	24.429 (3.821); 24.676 [17.446 - 31.965]; n=28
green_min_max	135.833 (47.354); 145.500 [73.000 - 209.000]; n=24	120.214 (43.803); 121.000 [57.000 - 188.000]; n=28
green_min_mean	29.233 (14.680); 27.155 [6.810 - 66.962]; n=24	35.728 (13.373); 35.755 [17.014 - 80.232]; n=28
green_min_median	25.625 (14.208); 24.000 [4.000 - 62.000]; n=24	33.554 (13.953); 32.000 [12.000 - 78.500]; n=28
green_min_min	4.208 (6.241); 1.500 [0.000 - 26.000]; n=24	7.071 (6.672); 6.000 [0.000 - 34.000]; n=28
green_min_q75	35.594 (17.260); 33.500 [8.000 - 70.000]; n=24	44.054 (16.827); 43.000 [22.000 - 99.500]; n=28
green_min_q95	59.683 (27.940); 53.650 [21.000 - 128.000]; n=24	63.087 (21.253); 63.000 [34.000 - 125.450]; n=28
green_min_std	18.731 (8.570); 15.332 [8.602 - 36.555]; n=24	17.024 (5.988); 16.406 [7.702 - 28.552]; n=28
green_sd_max	65.393 (6.003); 65.831 [53.713 - 77.191]; n=24	65.790 (5.638); 67.138 [51.762 - 74.415]; n=28
green_sd_mean	38.275 (5.913); 39.411 [27.538 - 50.396]; n=24	37.881 (5.055); 37.731 [23.051 - 45.771]; n=28
green_sd_median	37.851 (6.697); 39.406 [25.544 - 51.427]; n=24	36.712 (5.924); 36.560 [21.482 - 45.970]; n=28
green_sd_min	12.137 (6.809); 12.132 [2.457 - 25.236]; n=24	15.832 (7.089); 13.722 [6.185 - 28.449]; n=28
green_sd_q75	43.973 (6.005); 43.850 [31.459 - 56.197]; n=24	42.677 (5.163); 42.982 [27.186 - 50.382]; n=28
green_sd_q95	53.175 (6.263); 54.377 [39.045 - 62.991]; n=24	52.962 (4.856); 53.171 [38.466 - 62.091]; n=28
green_sd_std	9.112 (2.018); 8.588 [6.397 - 13.493]; n=24	8.631 (2.627); 7.839 [5.923 - 17.991]; n=28
hema_max_max	3.218 (0.119); 3.177 [3.058 - 3.539]; n=24	3.191 (0.079); 3.170 [3.048 - 3.375]; n=28
hema_max_mean	2.693 (0.371); 2.811 [1.991 - 3.101]; n=24	2.850 (0.343); 2.980 [1.677 - 3.086]; n=28
hema_max_median	2.878 (0.360); 3.009 [1.824 - 3.142]; n=24	2.922 (0.397); 3.032 [1.347 - 3.118]; n=28
hema_max_min	0.585 (0.487); 0.417 [0.037 - 1.711]; n=24	0.955 (0.917); 0.482 [0.103 - 2.995]; n=28
hema_max_q75	3.051 (0.066); 3.044 [2.935 - 3.187]; n=24	3.042 (0.080); 3.060 [2.735 - 3.156]; n=28
hema_max_q95	3.116 (0.069); 3.113 [2.984 - 3.259]; n=24	3.104 (0.053); 3.101 [3.017 - 3.223]; n=28
hema_max_std	0.561 (0.279); 0.563 [0.087 - 1.005]; n=24	0.343 (0.291); 0.259 [0.032 - 1.243]; n=28
hema_mean_max	2.165 (0.296); 2.189 [1.568 - 2.944]; n=24	2.130 (0.283); 2.179 [1.452 - 2.823]; n=28
hema_mean_mean	0.853 (0.442); 0.886 [0.198 - 1.627]; n=24	0.996 (0.403); 1.025 [0.236 - 1.812]; n=28
hema_mean_median	0.802 (0.474); 0.831 [0.147 - 1.690]; n=24	0.936 (0.457); 0.969 [0.210 - 1.845]; n=28
hema_mean_min	0.033 (0.121); 0.050 [-0.258 - 0.243]; n=24	0.154 (0.257); 0.154 [-0.565 - 0.676]; n=28
hema_mean_q75	1.087 (0.560); 1.212 [0.253 - 1.962]; n=24	1.252 (0.514); 1.256 [0.267 - 2.151]; n=28
hema_mean_q95	1.529 (0.589); 1.757 [0.480 - 2.658]; n=24	1.700 (0.497); 1.748 [0.461 - 2.778]; n=28
hema_mean_std	0.396 (0.155); 0.369 [0.191 - 0.873]; n=24	0.405 (0.224); 0.348 [0.148 - 1.391]; n=28
hema_med_max	2.398 (0.366); 2.452 [1.641 - 2.957]; n=24	2.415 (0.399); 2.467 [1.248 - 3.018]; n=28
hema_med_mean	0.752 (0.449); 0.750 [0.130 - 1.633]; n=24	0.893 (0.441); 0.842 [0.182 - 1.910]; n=28
hema_med_median	0.649 (0.465); 0.555 [0.043 - 1.749]; n=24	0.775 (0.475); 0.700 [0.171 - 2.017]; n=28
hema_med_min	0.051 (0.057); 0.036 [0.000 - 0.224]; n=24	0.153 (0.139); 0.132 [0.000 - 0.486]; n=28
hema_med_q75	0.979 (0.631); 0.940 [0.149 - 2.115]; n=24	1.142 (0.647); 1.004 [0.221 - 2.381]; n=28
hema_med_q95	1.539 (0.789); 1.892 [0.357 - 2.952]; n=24	1.757 (0.647); 1.886 [0.322 - 2.962]; n=28
hema_med_std	0.447 (0.201); 0.472 [0.161 - 0.917]; n=24	0.468 (0.240); 0.418 [0.109 - 1.376]; n=28
hema_min_max	0.314 (0.424); 0.216 [0.114 - 2.212]; n=24	0.247 (0.256); 0.192 [0.076 - 1.505]; n=28
hema_min_mean	0.000 (0.098); 0.017 [-0.215 - 0.152]; n=24	0.033 (0.086); 0.060 [-0.245 - 0.140]; n=28
hema_min_median	0.037 (0.063); 0.037 [-0.106 - 0.147]; n=24	0.078 (0.058); 0.083 [-0.048 - 0.299]; n=28
hema_min_min	-1.295 (0.700); -1.531 [-2.131 - 0.016]; n=24	-1.204 (0.692); -1.292 [-2.185 - 0.010]; n=28
hema_min_q75	0.084 (0.089); 0.093 [-0.043 - 0.383]; n=24	0.142 (0.213); 0.110 [-0.008 - 1.206]; n=28
hema_min_q95	0.166 (0.228); 0.121 [0.005 - 1.183]; n=24	0.192 (0.261); 0.144 [0.037 - 1.502]; n=28
hema_min_std	0.200 (0.170); 0.159 [0.035 - 0.788]; n=24	0.198 (0.264); 0.125 [0.023 - 1.433]; n=28
hema_sd_max	1.069 (0.084); 1.061 [0.879 - 1.226]; n=24	1.040 (0.118); 1.042 [0.522 - 1.201]; n=28
hema_sd_mean	0.555 (0.210); 0.535 [0.225 - 0.865]; n=24	0.612 (0.191); 0.657 [0.209 - 0.891]; n=28
hema_sd_median	0.553 (0.258); 0.517 [0.168 - 0.898]; n=24	0.608 (0.230); 0.693 [0.165 - 0.898]; n=28
hema_sd_min	0.064 (0.067); 0.046 [0.004 - 0.283]; n=24	0.126 (0.133); 0.085 [0.014 - 0.513]; n=28
hema_sd_q75	0.692 (0.224); 0.711 [0.272 - 0.979]; n=24	0.739 (0.192); 0.831 [0.229 - 0.952]; n=28
hema_sd_q95	0.881 (0.140); 0.922 [0.549 - 1.092]; n=24	0.900 (0.131); 0.945 [0.508 - 1.026]; n=28
hema_sd_std	0.209 (0.056); 0.211 [0.099 - 0.316]; n=24	0.187 (0.061); 0.190 [0.066 - 0.346]; n=28
homo_max	0.899 (0.072); 0.891 [0.762 - 1.000]; n=24	0.857 (0.042); 0.855 [0.775 - 0.942]; n=28
homo_mean	0.609 (0.035); 0.604 [0.537 - 0.662]; n=24	0.616 (0.037); 0.624 [0.525 - 0.677]; n=28
homo_median	0.604 (0.038); 0.596 [0.529 - 0.666]; n=24	0.611 (0.039); 0.617 [0.515 - 0.675]; n=28
homo_min	0.420 (0.031); 0.422 [0.367 - 0.498]; n=24	0.430 (0.042); 0.424 [0.365 - 0.573]; n=28
homo_q75	0.660 (0.043); 0.655 [0.573 - 0.736]; n=24	0.667 (0.046); 0.677 [0.554 - 0.744]; n=28
homo_q95	0.750 (0.055); 0.742 [0.659 - 0.864]; n=24	0.745 (0.043); 0.757 [0.643 - 0.800]; n=28
homo_std	0.084 (0.019); 0.078 [0.062 - 0.135]; n=24	0.077 (0.010); 0.079 [0.060 - 0.097]; n=28
hue_mean_max	0.577 (0.260); 0.519 [0.140 - 1.000]; n=24	0.554 (0.366); 0.388 [0.070 - 1.000]; n=28
hue_mean_mean	0.148 (0.109); 0.113 [0.020 - 0.357]; n=24	0.110 (0.121); 0.059 [0.025 - 0.601]; n=28
hue_mean_median	0.135 (0.128); 0.090 [0.014 - 0.412]; n=24	0.107 (0.186); 0.048 [0.006 - 0.985]; n=28
hue_mean_min	0.008 (0.009); 0.004 [0.000 - 0.038]; n=24	0.012 (0.013); 0.009 [0.000 - 0.041]; n=28
hue_mean_q75	0.187 (0.156); 0.122 [0.021 - 0.455]; n=24	0.144 (0.196); 0.065 [0.010 - 0.989]; n=28
hue_mean_q95	0.270 (0.172); 0.237 [0.040 - 0.519]; n=24	0.258 (0.292); 0.132 [0.039 - 0.997]; n=28
hue_mean_std	0.100 (0.058); 0.097 [0.014 - 0.248]; n=24	0.088 (0.101); 0.061 [0.008 - 0.457]; n=28
infomeasureofcorr1_max	0.912 (0.035); 0.917 [0.812 - 0.996]; n=24	0.921 (0.027); 0.921 [0.862 - 0.981]; n=28
infomeasureofcorr1_mean	0.763 (0.028); 0.758 [0.708 - 0.808]; n=24	0.765 (0.024); 0.758 [0.731 - 0.829]; n=28
infomeasureofcorr1_median	0.766 (0.032); 0.759 [0.690 - 0.813]; n=24	0.768 (0.026); 0.758 [0.733 - 0.834]; n=28
infomeasureofcorr1_min	0.563 (0.065); 0.578 [0.398 - 0.664]; n=24	0.564 (0.054); 0.570 [0.400 - 0.711]; n=28
infomeasureofcorr1_q75	0.804 (0.029); 0.800 [0.748 - 0.846]; n=24	0.806 (0.026); 0.801 [0.768 - 0.863]; n=28
infomeasureofcorr1_q95	0.854 (0.026); 0.856 [0.797 - 0.895]; n=24	0.861 (0.025); 0.855 [0.817 - 0.915]; n=28
infomeasureofcorr1_std	0.060 (0.008); 0.059 [0.043 - 0.074]; n=24	0.061 (0.008); 0.059 [0.047 - 0.085]; n=28
lbp_ent_max	4.520 (0.096); 4.523 [4.210 - 4.650]; n=24	4.520 (0.140); 4.544 [4.026 - 4.709]; n=28
lbp_ent_mean	4.159 (0.223); 4.226 [3.323 - 4.364]; n=24	4.158 (0.258); 4.199 [3.140 - 4.421]; n=28
lbp_ent_median	4.177 (0.202); 4.243 [3.428 - 4.375]; n=24	4.171 (0.233); 4.207 [3.307 - 4.434]; n=28
lbp_ent_min	3.555 (0.553); 3.661 [1.481 - 4.000]; n=24	3.656 (0.515); 3.767 [1.242 - 4.022]; n=28
lbp_ent_q75	4.282 (0.133); 4.330 [3.864 - 4.455]; n=24	4.268 (0.189); 4.280 [3.643 - 4.498]; n=28
lbp_ent_q95	4.390 (0.114); 4.430 [4.035 - 4.564]; n=24	4.391 (0.153); 4.404 [3.959 - 4.617]; n=28
lbp_ent_std	0.171 (0.127); 0.135 [0.093 - 0.651]; n=24	0.160 (0.111); 0.133 [0.089 - 0.659]; n=28
lbp_mean_max	185.641 (12.976); 185.140 [169.800 - 229.175]; n=24	183.542 (11.460); 181.716 [172.536 - 234.011]; n=28
lbp_mean_mean	157.319 (6.597); 155.303 [151.093 - 181.070]; n=24	158.216 (8.239); 156.474 [149.124 - 183.931]; n=28
lbp_mean_median	156.537 (7.020); 154.927 [148.249 - 182.180]; n=24	157.717 (8.462); 156.066 [147.858 - 181.083]; n=28
lbp_mean_min	138.243 (2.937); 137.428 [133.881 - 145.549]; n=24	138.565 (4.442); 137.634 [133.982 - 156.431]; n=28
lbp_mean_q75	162.927 (8.543); 160.374 [154.822 - 194.146]; n=24	164.358 (10.550); 162.399 [152.775 - 199.206]; n=28
lbp_mean_q95	172.573 (11.427); 169.535 [160.310 - 211.443]; n=24	172.802 (12.042); 169.512 [161.129 - 220.033]; n=28
lbp_mean_std	8.852 (3.626); 8.093 [4.989 - 21.270]; n=24	8.841 (3.075); 8.301 [6.328 - 20.323]; n=28
lbp_sd_max	95.479 (0.570); 95.535 [94.151 - 96.484]; n=24	95.598 (0.927); 95.655 [93.102 - 98.275]; n=28
lbp_sd_mean	92.094 (1.139); 92.413 [87.275 - 92.943]; n=24	92.187 (1.310); 92.554 [87.400 - 93.263]; n=28
lbp_sd_median	92.366 (0.628); 92.565 [90.362 - 93.072]; n=24	92.372 (1.237); 92.643 [86.664 - 93.465]; n=28
lbp_sd_min	85.044 (5.462); 86.032 [62.845 - 89.988]; n=24	85.702 (5.730); 86.802 [59.247 - 90.060]; n=28
lbp_sd_q75	93.117 (0.326); 93.149 [92.250 - 93.589]; n=24	93.223 (0.439); 93.254 [91.760 - 94.003]; n=28
lbp_sd_q95	94.081 (0.323); 94.034 [93.431 - 94.848]; n=24	94.181 (0.363); 94.227 [93.087 - 94.737]; n=28
lbp_sd_std	1.582 (1.293); 1.090 [0.880 - 7.037]; n=24	1.557 (1.412); 1.084 [0.704 - 7.560]; n=28
length_max	9048.191 (9538.144); 6064.624 [2854.023 - 47429.164]; n=24	13375.256 (18579.747); 8207.181 [2934.122 - 99480.204]; n=28
length_mean	1363.733 (312.310); 1335.537 [936.743 - 2565.974]; n=24	1560.973 (380.520); 1462.644 [1080.442 - 2765.270]; n=28
length_median	1101.847 (183.262); 1121.339 [803.655 - 1615.579]; n=24	1245.302 (140.268); 1219.747 [982.823 - 1650.719]; n=28
length_min	424.080 (55.554); 416.954 [335.255 - 538.182]; n=24	466.198 (97.110); 436.577 [361.386 - 833.066]; n=28
length_q75	1577.693 (365.476); 1560.351 [1067.954 - 2984.554]; n=24	1756.784 (328.961); 1675.423 [1276.139 - 2768.820]; n=28
length_q95	3037.338 (1144.816); 2847.210 [1799.484 - 7545.428]; n=24	3452.555 (1613.328); 2996.712 [1781.768 - 8993.359]; n=28
length_std	912.583 (461.501); 823.832 [481.366 - 2653.024]; n=24	1192.193 (924.227); 917.759 [490.063 - 4054.894]; n=28
n_contrast_max	0.972 (0.089); 1.000 [0.638 - 1.000]; n=24	0.975 (0.077); 1.000 [0.670 - 1.000]; n=28
n_contrast_mean	0.325 (0.101); 0.310 [0.204 - 0.565]; n=24	0.316 (0.073); 0.331 [0.211 - 0.481]; n=28
n_contrast_median	0.303 (0.111); 0.290 [0.172 - 0.563]; n=24	0.290 (0.087); 0.306 [0.146 - 0.487]; n=28
n_contrast_min	0.004 (0.011); 0.000 [0.000 - 0.046]; n=24	0.007 (0.025); 0.000 [0.000 - 0.118]; n=28
n_contrast_q75	0.427 (0.135); 0.409 [0.256 - 0.696]; n=24	0.405 (0.085); 0.418 [0.264 - 0.571]; n=28
n_contrast_q95	0.635 (0.161); 0.585 [0.406 - 0.914]; n=24	0.613 (0.082); 0.620 [0.430 - 0.732]; n=28
n_contrast_std	0.172 (0.047); 0.155 [0.114 - 0.276]; n=24	0.164 (0.023); 0.158 [0.118 - 0.210]; n=28
n_corr_max	0.849 (0.097); 0.833 [0.636 - 1.000]; n=24	0.865 (0.088); 0.864 [0.679 - 1.000]; n=28
n_corr_mean	0.457 (0.063); 0.454 [0.362 - 0.627]; n=24	0.466 (0.056); 0.463 [0.339 - 0.582]; n=28
n_corr_mean	0.457 (0.063); 0.454 [0.362 - 0.627]; n=24	0.466 (0.056); 0.463 [0.339 - 0.582]; n=28
n_corr_median	0.463 (0.070); 0.459 [0.373 - 0.676]; n=24	0.465 (0.058); 0.467 [0.321 - 0.568]; n=28
n_corr_median	0.463 (0.070); 0.459 [0.373 - 0.676]; n=24	0.465 (0.058); 0.467 [0.321 - 0.568]; n=28
n_corr_min	0.015 (0.047); 0.000 [0.000 - 0.202]; n=24	0.011 (0.058); 0.000 [0.000 - 0.308]; n=28
n_corr_min	0.015 (0.047); 0.000 [0.000 - 0.202]; n=24	0.011 (0.058); 0.000 [0.000 - 0.308]; n=28
n_corr_q75	0.579 (0.069); 0.576 [0.445 - 0.754]; n=24	0.585 (0.055); 0.588 [0.468 - 0.655]; n=28
n_corr_q75	0.579 (0.069); 0.576 [0.445 - 0.754]; n=24	0.585 (0.055); 0.588 [0.468 - 0.655]; n=28
n_corr_q95	0.712 (0.069); 0.694 [0.612 - 0.862]; n=24	0.732 (0.062); 0.727 [0.607 - 0.858]; n=28
n_corr_q95	0.712 (0.069); 0.694 [0.612 - 0.862]; n=24	0.732 (0.062); 0.727 [0.607 - 0.858]; n=28
n_corr_std	0.167 (0.024); 0.159 [0.133 - 0.238]; n=24	0.167 (0.014); 0.166 [0.144 - 0.207]; n=28
n_corr_std	0.167 (0.024); 0.159 [0.133 - 0.238]; n=24	0.167 (0.014); 0.166 [0.144 - 0.207]; n=28
n_diff_ent_max	0.998 (0.011); 1.000 [0.948 - 1.000]; n=24	0.988 (0.035); 1.000 [0.858 - 1.000]; n=28
n_diff_ent_mean	0.654 (0.114); 0.676 [0.432 - 0.807]; n=24	0.609 (0.088); 0.600 [0.404 - 0.798]; n=28
n_diff_ent_median	0.668 (0.126); 0.686 [0.400 - 0.830]; n=24	0.617 (0.104); 0.622 [0.350 - 0.824]; n=28
n_diff_ent_min	0.040 (0.094); 0.000 [0.000 - 0.332]; n=24	0.031 (0.090); 0.000 [0.000 - 0.420]; n=28
n_diff_ent_q75	0.770 (0.104); 0.787 [0.559 - 0.942]; n=24	0.722 (0.084); 0.725 [0.546 - 0.870]; n=28
n_diff_ent_q95	0.883 (0.069); 0.901 [0.729 - 0.999]; n=24	0.854 (0.058); 0.868 [0.738 - 0.945]; n=28
n_diff_ent_std	0.164 (0.042); 0.152 [0.097 - 0.253]; n=24	0.165 (0.022); 0.162 [0.133 - 0.212]; n=28
n_diff_var_max	0.972 (0.089); 1.000 [0.638 - 1.000]; n=24	0.975 (0.077); 1.000 [0.670 - 1.000]; n=28
n_diff_var_mean	0.325 (0.101); 0.310 [0.204 - 0.565]; n=24	0.316 (0.073); 0.331 [0.211 - 0.481]; n=28
n_diff_var_median	0.303 (0.111); 0.290 [0.172 - 0.563]; n=24	0.290 (0.087); 0.306 [0.146 - 0.487]; n=28
n_diff_var_min	0.004 (0.011); 0.000 [0.000 - 0.046]; n=24	0.007 (0.025); 0.000 [0.000 - 0.118]; n=28
n_diff_var_q75	0.427 (0.135); 0.409 [0.256 - 0.696]; n=24	0.405 (0.085); 0.418 [0.264 - 0.571]; n=28
n_diff_var_q95	0.635 (0.161); 0.585 [0.406 - 0.914]; n=24	0.613 (0.082); 0.620 [0.430 - 0.732]; n=28
n_diff_var_std	0.172 (0.047); 0.155 [0.114 - 0.276]; n=24	0.164 (0.023); 0.158 [0.118 - 0.210]; n=28
n_energy_max	0.961 (0.128); 1.000 [0.413 - 1.000]; n=24	0.966 (0.155); 1.000 [0.189 - 1.000]; n=28
n_energy_mean	0.180 (0.063); 0.169 [0.075 - 0.304]; n=24	0.216 (0.062); 0.214 [0.073 - 0.348]; n=28
n_energy_median	0.141 (0.055); 0.135 [0.045 - 0.261]; n=24	0.174 (0.059); 0.163 [0.043 - 0.304]; n=28
n_energy_min	0.001 (0.003); 0.000 [0.000 - 0.010]; n=24	0.001 (0.004); 0.000 [0.000 - 0.016]; n=28
n_energy_q75	0.236 (0.091); 0.227 [0.078 - 0.425]; n=24	0.292 (0.099); 0.270 [0.112 - 0.527]; n=28
n_energy_q95	0.456 (0.158); 0.424 [0.208 - 0.750]; n=24	0.541 (0.137); 0.555 [0.175 - 0.775]; n=28
n_energy_std	0.148 (0.051); 0.133 [0.087 - 0.253]; n=24	0.166 (0.039); 0.166 [0.072 - 0.233]; n=28
n_ent_max	0.997 (0.017); 1.000 [0.918 - 1.000]; n=24	1.000 (0.000); 1.000 [1.000 - 1.000]; n=28
n_ent_mean	0.629 (0.079); 0.619 [0.442 - 0.796]; n=24	0.594 (0.072); 0.588 [0.445 - 0.760]; n=28
n_ent_median	0.643 (0.084); 0.636 [0.448 - 0.817]; n=24	0.604 (0.080); 0.597 [0.436 - 0.771]; n=28
n_ent_min	0.048 (0.079); 0.000 [0.000 - 0.234]; n=24	0.050 (0.078); 0.000 [0.000 - 0.288]; n=28
n_ent_q75	0.742 (0.073); 0.740 [0.582 - 0.868]; n=24	0.710 (0.070); 0.698 [0.558 - 0.846]; n=28
n_ent_q95	0.856 (0.059); 0.858 [0.733 - 0.963]; n=24	0.849 (0.054); 0.861 [0.740 - 0.966]; n=28
n_ent_std	0.161 (0.032); 0.160 [0.108 - 0.232]; n=24	0.170 (0.029); 0.170 [0.092 - 0.246]; n=28
n_homo_max	0.970 (0.072); 1.000 [0.747 - 1.000]; n=24	0.976 (0.089); 1.000 [0.548 - 1.000]; n=28
n_homo_mean	0.391 (0.077); 0.404 [0.249 - 0.573]; n=24	0.434 (0.080); 0.420 [0.254 - 0.569]; n=28
n_homo_median	0.381 (0.085); 0.396 [0.225 - 0.578]; n=24	0.424 (0.090); 0.409 [0.200 - 0.570]; n=28
n_homo_min	0.000 (0.000); 0.000 [0.000 - 0.000]; n=24	0.008 (0.031); 0.000 [0.000 - 0.133]; n=28
n_homo_q75	0.496 (0.104); 0.503 [0.314 - 0.770]; n=24	0.550 (0.093); 0.537 [0.314 - 0.736]; n=28
n_homo_q95	0.677 (0.103); 0.688 [0.475 - 0.873]; n=24	0.727 (0.093); 0.720 [0.500 - 0.879]; n=28
n_homo_std	0.171 (0.036); 0.159 [0.123 - 0.272]; n=24	0.176 (0.025); 0.182 [0.129 - 0.220]; n=28
n_infomeasureofcorr1_mean	0.623 (0.083); 0.611 [0.443 - 0.818]; n=24	0.594 (0.081); 0.593 [0.412 - 0.741]; n=28
n_infomeasureofcorr1_median	0.629 (0.094); 0.629 [0.391 - 0.834]; n=24	0.599 (0.086); 0.607 [0.410 - 0.752]; n=28
n_infomeasureofcorr1_min	0.130 (0.147); 0.101 [0.000 - 0.539]; n=24	0.083 (0.127); 0.024 [0.000 - 0.590]; n=28
n_infomeasureofcorr1_q75	0.725 (0.081); 0.724 [0.530 - 0.887]; n=24	0.699 (0.076); 0.706 [0.491 - 0.819]; n=28
n_infomeasureofcorr1_q95	0.849 (0.078); 0.852 [0.625 - 0.974]; n=24	0.839 (0.057); 0.852 [0.680 - 0.921]; n=28
n_infomeasureofcorr1_std	0.149 (0.036); 0.147 [0.068 - 0.214]; n=24	0.156 (0.023); 0.157 [0.105 - 0.205]; n=28
n_mean_max	0.940 (0.084); 1.000 [0.738 - 1.000]; n=24	0.958 (0.062); 1.000 [0.809 - 1.000]; n=28
n_mean_mean	0.381 (0.064); 0.388 [0.251 - 0.483]; n=24	0.420 (0.091); 0.422 [0.258 - 0.632]; n=28
n_mean_median	0.366 (0.076); 0.359 [0.244 - 0.501]; n=24	0.410 (0.102); 0.410 [0.245 - 0.658]; n=28
n_mean_min	0.000 (0.000); 0.000 [0.000 - 0.001]; n=24	0.000 (0.000); 0.000 [0.000 - 0.000]; n=28
n_mean_q75	0.492 (0.083); 0.492 [0.310 - 0.635]; n=24	0.550 (0.116); 0.574 [0.325 - 0.754]; n=28
n_mean_q95	0.680 (0.099); 0.680 [0.457 - 0.881]; n=24	0.729 (0.107); 0.738 [0.471 - 0.883]; n=28
n_mean_std	0.173 (0.037); 0.166 [0.113 - 0.254]; n=24	0.187 (0.037); 0.184 [0.115 - 0.321]; n=28
n_ss_var_max	0.928 (0.135); 1.000 [0.537 - 1.000]; n=24	0.941 (0.103); 1.000 [0.524 - 1.000]; n=28
n_ss_var_mean	0.256 (0.080); 0.252 [0.140 - 0.428]; n=24	0.227 (0.065); 0.220 [0.120 - 0.394]; n=28
n_ss_var_median	0.212 (0.077); 0.205 [0.093 - 0.385]; n=24	0.187 (0.066); 0.181 [0.078 - 0.372]; n=28
n_ss_var_min	0.003 (0.008); 0.000 [0.000 - 0.031]; n=24	0.005 (0.022); 0.000 [0.000 - 0.118]; n=28
n_ss_var_q75	0.337 (0.126); 0.326 [0.175 - 0.703]; n=24	0.290 (0.081); 0.279 [0.145 - 0.497]; n=28
n_ss_var_q95	0.571 (0.146); 0.590 [0.297 - 0.830]; n=24	0.531 (0.110); 0.523 [0.274 - 0.777]; n=28
n_ss_var_std	0.165 (0.046); 0.164 [0.093 - 0.279]; n=24	0.156 (0.035); 0.153 [0.081 - 0.291]; n=28
n_stddev_mean	0.683 (0.094); 0.692 [0.513 - 0.837]; n=24	0.663 (0.104); 0.688 [0.435 - 0.840]; n=28
n_stddev_median	0.700 (0.102); 0.705 [0.517 - 0.867]; n=24	0.675 (0.109); 0.704 [0.426 - 0.868]; n=28
n_stddev_min	0.078 (0.147); 0.000 [0.000 - 0.470]; n=24	0.072 (0.125); 0.000 [0.000 - 0.367]; n=28
n_stddev_q75	0.768 (0.091); 0.782 [0.587 - 0.919]; n=24	0.752 (0.100); 0.776 [0.547 - 0.932]; n=28
n_stddev_q95	0.859 (0.074); 0.864 [0.692 - 0.975]; n=24	0.851 (0.075); 0.866 [0.656 - 0.999]; n=28
n_stddev_std	0.132 (0.039); 0.121 [0.076 - 0.219]; n=24	0.138 (0.039); 0.129 [0.067 - 0.253]; n=28
n_sum_avg_max	0.998 (0.008); 1.000 [0.962 - 1.000]; n=24	0.984 (0.082); 1.000 [0.565 - 1.000]; n=28
n_sum_avg_mean	0.687 (0.060); 0.678 [0.570 - 0.775]; n=24	0.688 (0.091); 0.696 [0.303 - 0.796]; n=28
n_sum_avg_median	0.716 (0.060); 0.715 [0.593 - 0.823]; n=24	0.709 (0.099); 0.725 [0.290 - 0.827]; n=28
n_sum_avg_min	0.054 (0.086); 0.000 [0.000 - 0.297]; n=24	0.094 (0.117); 0.062 [0.000 - 0.401]; n=28
n_sum_avg_q75	0.801 (0.051); 0.803 [0.693 - 0.883]; n=24	0.796 (0.080); 0.805 [0.463 - 0.897]; n=28
n_sum_avg_q95	0.899 (0.040); 0.902 [0.799 - 0.973]; n=24	0.893 (0.075); 0.907 [0.548 - 0.967]; n=28
n_sum_avg_std	0.164 (0.040); 0.165 [0.087 - 0.250]; n=24	0.154 (0.025); 0.151 [0.106 - 0.212]; n=28
n_sum_var_max	0.928 (0.135); 1.000 [0.537 - 1.000]; n=24	0.941 (0.103); 1.000 [0.524 - 1.000]; n=28
n_sum_var_mean	0.256 (0.080); 0.252 [0.140 - 0.428]; n=24	0.227 (0.065); 0.220 [0.120 - 0.394]; n=28
n_sum_var_median	0.212 (0.077); 0.205 [0.093 - 0.385]; n=24	0.187 (0.066); 0.181 [0.078 - 0.372]; n=28
n_sum_var_min	0.003 (0.008); 0.000 [0.000 - 0.031]; n=24	0.005 (0.022); 0.000 [0.000 - 0.118]; n=28
n_sum_var_q75	0.337 (0.126); 0.326 [0.175 - 0.703]; n=24	0.290 (0.081); 0.279 [0.145 - 0.497]; n=28
n_sum_var_q95	0.571 (0.146); 0.590 [0.297 - 0.830]; n=24	0.531 (0.110); 0.523 [0.274 - 0.777]; n=28
n_sum_var_std	0.165 (0.046); 0.164 [0.093 - 0.279]; n=24	0.156 (0.035); 0.153 [0.081 - 0.291]; n=28
n_sument_max	0.987 (0.033); 1.000 [0.847 - 1.000]; n=24	0.982 (0.029); 1.000 [0.900 - 1.000]; n=28
n_sument_mean	0.654 (0.099); 0.657 [0.486 - 0.818]; n=24	0.601 (0.078); 0.601 [0.425 - 0.782]; n=28
n_sument_median	0.666 (0.109); 0.662 [0.452 - 0.850]; n=24	0.609 (0.087); 0.612 [0.398 - 0.762]; n=28
n_sument_min	0.032 (0.097); 0.000 [0.000 - 0.426]; n=24	0.025 (0.117); 0.000 [0.000 - 0.614]; n=28
n_sument_q75	0.765 (0.098); 0.782 [0.592 - 0.916]; n=24	0.720 (0.075); 0.708 [0.529 - 0.850]; n=28
n_sument_q95	0.892 (0.068); 0.907 [0.756 - 0.993]; n=24	0.862 (0.055); 0.862 [0.746 - 0.967]; n=28
n_sument_std	0.161 (0.042); 0.148 [0.105 - 0.257]; n=24	0.172 (0.026); 0.172 [0.111 - 0.210]; n=28
od_max_max	4.420 (0.477); 4.337 [3.578 - 5.413]; n=24	4.366 (0.387); 4.304 [3.273 - 5.362]; n=28
od_max_mean	3.341 (0.377); 3.417 [2.414 - 3.853]; n=24	3.467 (0.336); 3.586 [2.250 - 3.801]; n=28
od_max_median	3.435 (0.366); 3.571 [2.525 - 3.885]; n=24	3.524 (0.345); 3.626 [2.087 - 3.843]; n=28
od_max_min	1.152 (0.797); 0.926 [0.256 - 3.073]; n=24	1.517 (0.924); 1.250 [0.388 - 3.189]; n=28
od_max_q75	3.675 (0.256); 3.732 [2.900 - 4.046]; n=24	3.696 (0.214); 3.752 [2.912 - 3.960]; n=28
od_max_q95	3.921 (0.232); 3.881 [3.219 - 4.325]; n=24	3.908 (0.176); 3.924 [3.212 - 4.232]; n=28
od_max_std	0.509 (0.184); 0.545 [0.215 - 0.875]; n=24	0.390 (0.189); 0.360 [0.145 - 0.888]; n=28
od_mean_max	2.487 (0.276); 2.517 [1.777 - 2.951]; n=24	2.442 (0.290); 2.435 [1.552 - 2.861]; n=28
od_mean_mean	1.116 (0.374); 1.155 [0.487 - 1.849]; n=24	1.217 (0.340); 1.226 [0.590 - 1.988]; n=28
od_mean_median	1.059 (0.401); 1.076 [0.443 - 1.869]; n=24	1.147 (0.384); 1.137 [0.552 - 2.016]; n=28
od_mean_min	0.334 (0.086); 0.321 [0.212 - 0.551]; n=24	0.446 (0.170); 0.395 [0.239 - 0.847]; n=28
od_mean_q75	1.354 (0.460); 1.436 [0.540 - 2.146]; n=24	1.456 (0.407); 1.439 [0.658 - 2.218]; n=28
od_mean_q95	1.834 (0.495); 2.010 [0.763 - 2.514]; n=24	1.945 (0.386); 1.963 [0.930 - 2.527]; n=28
od_mean_std	0.402 (0.102); 0.414 [0.195 - 0.549]; n=24	0.402 (0.123); 0.371 [0.168 - 0.834]; n=28
od_med_max	2.775 (0.335); 2.867 [1.843 - 3.303]; n=24	2.742 (0.356); 2.845 [1.349 - 3.058]; n=28
od_med_mean	1.018 (0.397); 1.012 [0.415 - 1.888]; n=24	1.112 (0.391); 1.052 [0.514 - 2.094]; n=28
od_med_median	0.909 (0.414); 0.797 [0.370 - 1.930]; n=24	0.977 (0.426); 0.872 [0.484 - 2.143]; n=28
od_med_min	0.287 (0.087); 0.286 [0.085 - 0.518]; n=24	0.391 (0.131); 0.335 [0.216 - 0.699]; n=28
od_med_q75	1.252 (0.552); 1.276 [0.457 - 2.393]; n=24	1.354 (0.548); 1.223 [0.579 - 2.423]; n=28
od_med_q95	1.907 (0.716); 2.212 [0.625 - 2.850]; n=24	2.060 (0.567); 2.144 [0.784 - 2.811]; n=28
od_med_std	0.477 (0.167); 0.534 [0.167 - 0.696]; n=24	0.489 (0.167); 0.465 [0.143 - 0.959]; n=28
od_min_max	0.383 (0.326); 0.310 [0.236 - 1.849]; n=24	0.337 (0.202); 0.296 [0.220 - 1.319]; n=28
od_min_mean	0.157 (0.043); 0.144 [0.109 - 0.314]; n=24	0.165 (0.085); 0.152 [0.100 - 0.573]; n=28
od_min_median	0.150 (0.035); 0.145 [0.102 - 0.235]; n=24	0.154 (0.042); 0.157 [0.090 - 0.272]; n=28
od_min_min	0.038 (0.019); 0.038 [0.000 - 0.074]; n=24	0.042 (0.015); 0.043 [0.000 - 0.065]; n=28
od_min_q75	0.197 (0.050); 0.176 [0.147 - 0.373]; n=24	0.224 (0.168); 0.197 [0.135 - 1.066]; n=28
od_min_q95	0.271 (0.172); 0.233 [0.185 - 1.052]; n=24	0.279 (0.208); 0.241 [0.172 - 1.318]; n=28
od_min_std	0.072 (0.075); 0.053 [0.033 - 0.412]; n=24	0.076 (0.100); 0.057 [0.040 - 0.584]; n=28
od_sd_max	1.130 (0.129); 1.148 [0.765 - 1.436]; n=24	1.148 (0.148); 1.169 [0.570 - 1.425]; n=28
od_sd_mean	0.620 (0.185); 0.633 [0.273 - 0.913]; n=24	0.666 (0.164); 0.668 [0.313 - 0.908]; n=28
od_sd_median	0.619 (0.222); 0.636 [0.229 - 0.930]; n=24	0.660 (0.190); 0.691 [0.283 - 0.921]; n=28
od_sd_min	0.105 (0.089); 0.072 [0.017 - 0.338]; n=24	0.176 (0.140); 0.123 [0.040 - 0.556]; n=28
od_sd_q75	0.754 (0.197); 0.840 [0.322 - 0.985]; n=24	0.790 (0.163); 0.829 [0.360 - 0.989]; n=28
od_sd_q95	0.933 (0.138); 0.995 [0.547 - 1.080]; n=24	0.960 (0.128); 0.993 [0.522 - 1.106]; n=28
od_sd_std	0.202 (0.047); 0.202 [0.110 - 0.291]; n=24	0.184 (0.056); 0.187 [0.077 - 0.296]; n=28
red_max_max	253.500 (2.904); 255.000 [244.000 - 255.000]; n=24	253.179 (2.829); 255.000 [247.000 - 255.000]; n=28
red_max_mean	229.143 (19.445); 229.195 [185.885 - 254.256]; n=24	219.831 (18.996); 219.475 [143.500 - 252.588]; n=28
red_max_median	232.354 (19.211); 231.000 [193.000 - 255.000]; n=24	220.446 (18.592); 219.500 [155.500 - 255.000]; n=28
red_max_min	161.750 (45.693); 168.500 [4.000 - 204.000]; n=24	169.821 (37.975); 176.500 [19.000 - 227.000]; n=28
red_max_q75	241.677 (13.503); 243.625 [208.750 - 255.000]; n=24	235.741 (8.967); 236.000 [217.000 - 255.000]; n=28
red_max_q95	249.625 (6.028); 251.000 [235.750 - 255.000]; n=24	246.995 (4.353); 245.000 [242.000 - 255.000]; n=28
red_max_std	18.070 (15.396); 14.083 [5.499 - 80.528]; n=24	19.521 (17.984); 16.833 [4.359 - 105.962]; n=28
red_mean_max	215.307 (28.586); 208.320 [167.373 - 252.948]; n=24	190.649 (41.793); 194.500 [109.827 - 253.580]; n=28
red_mean_mean	105.300 (48.800); 96.665 [36.013 - 194.503]; n=24	85.373 (36.389); 73.345 [29.664 - 180.202]; n=28
red_mean_median	103.682 (54.006); 94.110 [32.457 - 209.426]; n=24	83.478 (39.523); 71.066 [27.063 - 182.457]; n=28
red_mean_min	18.146 (9.944); 16.000 [0.334 - 41.153]; n=24	19.788 (10.962); 16.669 [1.278 - 49.198]; n=28
red_mean_q75	127.722 (59.126); 125.601 [41.913 - 237.919]; n=24	106.069 (44.883); 95.857 [33.619 - 197.642]; n=28
red_mean_q95	164.099 (54.807); 160.262 [63.694 - 247.524]; n=24	136.263 (49.618); 130.234 [51.272 - 242.226]; n=28
red_mean_std	37.844 (12.664); 35.761 [17.632 - 67.226]; n=24	32.086 (17.663); 27.746 [13.435 - 104.048]; n=28
red_med_max	223.292 (26.643); 223.500 [173.500 - 254.500]; n=24	198.536 (43.537); 206.000 [105.500 - 255.500]; n=28
red_med_mean	102.172 (57.269); 91.442 [20.987 - 205.625]; n=24	80.742 (43.314); 68.786 [11.065 - 187.802]; n=28
red_med_median	102.479 (66.590); 94.000 [10.500 - 237.500]; n=24	80.179 (48.504); 68.000 [5.500 - 190.500]; n=28
red_med_min	3.979 (2.872); 3.000 [0.000 - 12.500]; n=24	4.089 (4.192); 3.000 [0.000 - 22.500]; n=28
red_med_q75	131.021 (67.785); 127.125 [27.500 - 248.500]; n=24	108.268 (53.476); 100.000 [10.500 - 209.000]; n=28
red_med_q95	171.015 (58.489); 164.800 [66.000 - 252.500]; n=24	140.839 (55.192); 137.450 [32.800 - 253.000]; n=28
red_med_std	46.126 (14.596); 44.131 [24.766 - 90.745]; n=24	39.926 (18.477); 35.959 [14.095 - 112.887]; n=28
red_min_max	122.542 (63.307); 124.000 [12.000 - 245.000]; n=24	87.643 (66.812); 97.500 [0.000 - 200.000]; n=28
red_min_mean	8.167 (8.513); 4.651 [0.044 - 28.612]; n=24	4.398 (10.311); 0.704 [0.000 - 50.333]; n=28
red_min_median	1.000 (2.432); 0.000 [0.000 - 9.000]; n=24	1.411 (5.414); 0.000 [0.000 - 26.500]; n=28
red_min_q75	9.188 (15.905); 0.000 [0.000 - 51.750]; n=24	3.848 (11.741); 0.000 [0.000 - 54.750]; n=28
red_min_q95	38.725 (39.197); 26.500 [0.000 - 116.000]; n=24	16.704 (37.206); 0.500 [0.000 - 155.750]; n=28
red_min_std	18.628 (12.051); 19.221 [0.729 - 42.182]; n=24	10.837 (14.804); 5.709 [0.000 - 70.854]; n=28
red_sd_max	85.802 (16.360); 83.001 [58.566 - 113.586]; n=24	83.214 (11.164); 81.030 [54.111 - 106.949]; n=28
red_sd_mean	49.459 (7.200); 49.971 [33.251 - 68.854]; n=24	46.450 (6.920); 48.623 [18.060 - 54.565]; n=28
red_sd_median	49.882 (8.089); 49.615 [32.287 - 72.227]; n=24	45.865 (8.099); 48.388 [11.722 - 54.546]; n=28
red_sd_min	13.458 (9.355); 10.808 [0.533 - 35.349]; n=24	19.557 (8.610); 19.794 [2.135 - 34.630]; n=28
red_sd_q75	57.750 (10.267); 56.249 [42.571 - 86.587]; n=24	51.933 (7.154); 52.761 [23.098 - 61.818]; n=28
red_sd_q95	68.825 (12.605); 66.984 [49.398 - 101.613]; n=24	61.887 (5.491); 61.975 [46.803 - 71.074]; n=28
red_sd_std	12.723 (5.377); 10.721 [5.807 - 25.673]; n=24	9.539 (3.331); 8.250 [5.921 - 19.781]; n=28
resid_max_max	1.503 (0.012); 1.505 [1.459 - 1.525]; n=24	1.499 (0.010); 1.498 [1.483 - 1.525]; n=28
resid_max_mean	1.224 (0.224); 1.338 [0.809 - 1.476]; n=24	1.317 (0.201); 1.419 [0.740 - 1.505]; n=28
resid_max_median	1.328 (0.225); 1.455 [0.720 - 1.502]; n=24	1.360 (0.227); 1.449 [0.599 - 1.514]; n=28
resid_max_min	0.099 (0.159); 0.061 [-0.068 - 0.576]; n=24	0.347 (0.417); 0.184 [-0.011 - 1.434]; n=28
resid_max_q75	1.455 (0.044); 1.474 [1.338 - 1.508]; n=24	1.448 (0.058); 1.468 [1.274 - 1.518]; n=28
resid_max_q95	1.486 (0.019); 1.489 [1.433 - 1.512]; n=24	1.481 (0.020); 1.485 [1.442 - 1.520]; n=28
resid_max_std	0.335 (0.163); 0.328 [0.056 - 0.581]; n=24	0.203 (0.156); 0.147 [0.008 - 0.558]; n=28
resid_mean_max	0.971 (0.200); 0.985 [0.609 - 1.471]; n=24	0.980 (0.163); 0.998 [0.704 - 1.345]; n=28
resid_mean_mean	0.314 (0.229); 0.366 [0.016 - 0.747]; n=24	0.401 (0.227); 0.416 [0.002 - 0.880]; n=28
resid_mean_median	0.284 (0.251); 0.241 [-0.023 - 0.781]; n=24	0.369 (0.262); 0.396 [-0.014 - 0.901]; n=28
resid_mean_min	-0.070 (0.151); -0.056 [-0.737 - 0.062]; n=24	0.004 (0.081); -0.016 [-0.104 - 0.230]; n=28
resid_mean_q75	0.421 (0.287); 0.502 [0.050 - 0.865]; n=24	0.527 (0.290); 0.548 [0.020 - 1.071]; n=28
resid_mean_q95	0.653 (0.301); 0.730 [0.186 - 1.279]; n=24	0.742 (0.279); 0.764 [0.145 - 1.319]; n=28
resid_mean_std	0.194 (0.084); 0.171 [0.097 - 0.455]; n=24	0.199 (0.107); 0.174 [0.082 - 0.621]; n=28
resid_med_max	1.073 (0.244); 1.114 [0.571 - 1.476]; n=24	1.098 (0.209); 1.141 [0.614 - 1.478]; n=28
resid_med_mean	0.270 (0.216); 0.296 [0.022 - 0.725]; n=24	0.350 (0.238); 0.321 [0.013 - 0.923]; n=28
resid_med_median	0.215 (0.224); 0.151 [0.000 - 0.769]; n=24	0.296 (0.260); 0.272 [0.000 - 0.982]; n=28
resid_med_min	0.004 (0.008); 0.000 [0.000 - 0.025]; n=24	0.020 (0.041); 0.000 [0.000 - 0.147]; n=28
resid_med_q75	0.356 (0.308); 0.363 [0.002 - 0.923]; n=24	0.470 (0.346); 0.416 [0.000 - 1.187]; n=28
resid_med_q95	0.642 (0.399); 0.733 [0.132 - 1.450]; n=24	0.748 (0.370); 0.807 [0.070 - 1.437]; n=28
resid_med_std	0.204 (0.108); 0.194 [0.066 - 0.486]; n=24	0.222 (0.129); 0.197 [0.047 - 0.692]; n=28
resid_min_max	0.120 (0.223); 0.067 [-0.015 - 1.110]; n=24	0.079 (0.106); 0.063 [-0.037 - 0.566]; n=28
resid_min_mean	-0.203 (0.245); -0.089 [-0.802 - 0.046]; n=24	-0.063 (0.117); -0.031 [-0.470 - 0.057]; n=28
resid_min_median	-0.183 (0.245); -0.066 [-0.787 - 0.040]; n=24	-0.054 (0.111); -0.032 [-0.437 - 0.056]; n=28
resid_min_min	-0.846 (0.481); -1.021 [-1.528 - -0.135]; n=24	-0.470 (0.369); -0.347 [-1.284 - -0.088]; n=28
resid_min_q75	-0.114 (0.186); -0.033 [-0.611 - 0.068]; n=24	0.001 (0.094); 0.003 [-0.169 - 0.392]; n=28
resid_min_q95	-0.009 (0.139); 0.016 [-0.309 - 0.439]; n=24	0.039 (0.111); 0.033 [-0.108 - 0.549]; n=28
resid_min_std	0.158 (0.095); 0.151 [0.035 - 0.337]; n=24	0.089 (0.104); 0.051 [0.022 - 0.425]; n=28
resid_sd_max	0.535 (0.054); 0.524 [0.456 - 0.649]; n=24	0.505 (0.053); 0.512 [0.280 - 0.570]; n=28
resid_sd_mean	0.259 (0.102); 0.261 [0.109 - 0.408]; n=24	0.282 (0.100); 0.313 [0.094 - 0.442]; n=28
resid_sd_median	0.253 (0.128); 0.241 [0.084 - 0.428]; n=24	0.278 (0.123); 0.330 [0.070 - 0.446]; n=28
resid_sd_min	0.024 (0.021); 0.021 [0.002 - 0.085]; n=24	0.049 (0.057); 0.030 [0.004 - 0.236]; n=28
resid_sd_q75	0.327 (0.113); 0.359 [0.123 - 0.509]; n=24	0.346 (0.105); 0.394 [0.107 - 0.463]; n=28
resid_sd_q95	0.429 (0.074); 0.453 [0.277 - 0.572]; n=24	0.429 (0.070); 0.456 [0.243 - 0.507]; n=28
resid_sd_std	0.107 (0.031); 0.101 [0.048 - 0.172]; n=24	0.094 (0.031); 0.095 [0.034 - 0.180]; n=28
sat_max_mean	0.970 (0.028); 0.980 [0.911 - 1.000]; n=24	0.984 (0.029); 0.996 [0.873 - 1.000]; n=28
sat_max_median	0.996 (0.008); 1.000 [0.971 - 1.000]; n=24	0.997 (0.011); 1.000 [0.955 - 1.000]; n=28
sat_max_min	0.486 (0.281); 0.474 [0.026 - 0.948]; n=24	0.604 (0.295); 0.537 [0.055 - 1.000]; n=28
sat_max_std	0.073 (0.045); 0.077 [0.006 - 0.133]; n=24	0.044 (0.045); 0.037 [0.000 - 0.197]; n=28
sat_mean_max	0.901 (0.056); 0.914 [0.771 - 0.999]; n=24	0.898 (0.054); 0.907 [0.773 - 0.995]; n=28
sat_mean_mean	0.541 (0.171); 0.573 [0.299 - 0.824]; n=24	0.594 (0.165); 0.639 [0.292 - 0.855]; n=28
sat_mean_median	0.538 (0.190); 0.569 [0.287 - 0.841]; n=24	0.589 (0.192); 0.662 [0.282 - 0.869]; n=28
sat_mean_min	0.142 (0.092); 0.155 [0.008 - 0.329]; n=24	0.228 (0.144); 0.214 [0.008 - 0.580]; n=28
sat_mean_q75	0.621 (0.199); 0.707 [0.324 - 0.906]; n=24	0.682 (0.175); 0.734 [0.321 - 0.924]; n=28
sat_mean_q95	0.755 (0.156); 0.827 [0.438 - 0.983]; n=24	0.798 (0.133); 0.827 [0.418 - 0.994]; n=28
sat_mean_std	0.136 (0.043); 0.125 [0.080 - 0.272]; n=24	0.130 (0.043); 0.125 [0.067 - 0.261]; n=28
sat_med_max	0.976 (0.023); 0.984 [0.897 - 1.000]; n=24	0.977 (0.023); 0.985 [0.882 - 1.000]; n=28
sat_med_mean	0.550 (0.202); 0.593 [0.284 - 0.891]; n=24	0.606 (0.197); 0.649 [0.276 - 0.941]; n=28
sat_med_median	0.540 (0.229); 0.524 [0.269 - 0.940]; n=24	0.592 (0.234); 0.649 [0.258 - 0.969]; n=28
sat_med_min	0.111 (0.090); 0.108 [0.000 - 0.285]; n=24	0.199 (0.145); 0.177 [0.009 - 0.591]; n=28
sat_med_q75	0.652 (0.257); 0.756 [0.302 - 0.967]; n=24	0.714 (0.226); 0.784 [0.309 - 0.986]; n=28
sat_med_q95	0.807 (0.194); 0.942 [0.402 - 1.000]; n=24	0.873 (0.157); 0.948 [0.385 - 1.000]; n=28
sat_med_std	0.166 (0.052); 0.155 [0.084 - 0.289]; n=24	0.163 (0.048); 0.166 [0.074 - 0.301]; n=28
sat_min_max	0.280 (0.208); 0.251 [0.095 - 0.984]; n=24	0.237 (0.165); 0.201 [0.066 - 0.925]; n=28
sat_min_mean	0.061 (0.061); 0.046 [0.014 - 0.280]; n=24	0.073 (0.089); 0.058 [0.019 - 0.499]; n=28
sat_min_median	0.050 (0.047); 0.034 [0.005 - 0.179]; n=24	0.063 (0.070); 0.053 [0.012 - 0.390]; n=28
sat_min_min	0.000 (0.000); 0.000 [0.000 - 0.000]; n=24	0.003 (0.017); 0.000 [0.000 - 0.090]; n=28
sat_min_q75	0.087 (0.091); 0.068 [0.011 - 0.428]; n=24	0.111 (0.143); 0.079 [0.033 - 0.801]; n=28
sat_min_q95	0.154 (0.171); 0.097 [0.047 - 0.859]; n=24	0.166 (0.166); 0.134 [0.057 - 0.923]; n=28
sat_min_std	0.053 (0.061); 0.034 [0.017 - 0.302]; n=24	0.055 (0.062); 0.042 [0.018 - 0.347]; n=28
sat_sd_max	0.327 (0.034); 0.337 [0.249 - 0.372]; n=24	0.336 (0.044); 0.334 [0.173 - 0.439]; n=28
sat_sd_mean	0.194 (0.031); 0.203 [0.115 - 0.233]; n=24	0.198 (0.034); 0.203 [0.084 - 0.256]; n=28
sat_sd_median	0.192 (0.038); 0.206 [0.099 - 0.248]; n=24	0.197 (0.038); 0.204 [0.076 - 0.258]; n=28
sat_sd_min	0.058 (0.041); 0.063 [0.002 - 0.155]; n=24	0.072 (0.039); 0.074 [0.007 - 0.168]; n=28
sat_sd_q75	0.227 (0.033); 0.234 [0.135 - 0.294]; n=24	0.227 (0.030); 0.233 [0.141 - 0.274]; n=28
sat_sd_q95	0.275 (0.024); 0.281 [0.229 - 0.327]; n=24	0.271 (0.027); 0.278 [0.169 - 0.304]; n=28
sat_sd_std	0.050 (0.013); 0.054 [0.025 - 0.073]; n=24	0.045 (0.015); 0.043 [0.025 - 0.081]; n=28
ss_var_max	20.885 (4.226); 20.682 [13.211 - 29.477]; n=24	21.938 (4.415); 22.329 [9.289 - 30.144]; n=28
ss_var_mean	6.016 (1.778); 5.892 [3.154 - 10.847]; n=24	5.733 (1.417); 5.622 [3.005 - 9.228]; n=28
ss_var_median	5.047 (1.690); 4.951 [2.717 - 9.953]; n=24	4.851 (1.513); 4.686 [2.474 - 8.745]; n=28
ss_var_min	0.444 (0.363); 0.457 [0.000 - 1.275]; n=24	0.772 (0.308); 0.722 [0.167 - 1.547]; n=28
ss_var_q75	7.754 (2.502); 7.676 [3.783 - 14.404]; n=24	7.146 (1.904); 7.171 [3.552 - 11.464]; n=28
ss_var_q95	13.042 (3.681); 13.422 [6.095 - 20.088]; n=24	12.467 (2.478); 12.633 [6.372 - 16.088]; n=28
ss_var_std	3.639 (1.026); 3.657 [1.771 - 5.524]; n=24	3.435 (0.653); 3.576 [1.775 - 4.460]; n=28
sum_avg_max	13.269 (0.325); 13.302 [12.721 - 13.858]; n=24	13.404 (0.357); 13.491 [11.952 - 13.709]; n=28
sum_avg_mean	11.214 (0.364); 11.231 [10.228 - 11.821]; n=24	11.396 (0.386); 11.403 [10.276 - 12.157]; n=28
sum_avg_median	11.404 (0.385); 11.495 [10.374 - 12.119]; n=24	11.537 (0.421); 11.530 [10.390 - 12.424]; n=28
sum_avg_min	6.961 (1.202); 7.014 [4.125 - 8.886]; n=24	7.343 (1.007); 7.291 [5.777 - 10.488]; n=28
sum_avg_q75	11.965 (0.358); 11.943 [11.121 - 12.636]; n=24	12.112 (0.387); 12.069 [11.106 - 12.835]; n=28
sum_avg_q95	12.610 (0.364); 12.637 [11.915 - 13.186]; n=24	12.769 (0.362); 12.802 [11.907 - 13.253]; n=28
sum_avg_std	1.082 (0.295); 1.060 [0.601 - 1.878]; n=24	1.028 (0.195); 1.045 [0.548 - 1.437]; n=28
sum_var_max	20.885 (4.226); 20.682 [13.211 - 29.477]; n=24	21.938 (4.415); 22.329 [9.289 - 30.144]; n=28
sum_var_mean	6.016 (1.778); 5.892 [3.154 - 10.847]; n=24	5.733 (1.417); 5.622 [3.005 - 9.228]; n=28
sum_var_median	5.047 (1.690); 4.951 [2.717 - 9.953]; n=24	4.851 (1.513); 4.686 [2.474 - 8.745]; n=28
sum_var_min	0.444 (0.363); 0.457 [0.000 - 1.275]; n=24	0.772 (0.308); 0.722 [0.167 - 1.547]; n=28
sum_var_q75	7.754 (2.502); 7.676 [3.783 - 14.404]; n=24	7.146 (1.904); 7.171 [3.552 - 11.464]; n=28
sum_var_q95	13.042 (3.681); 13.422 [6.095 - 20.088]; n=24	12.467 (2.478); 12.633 [6.372 - 16.088]; n=28
sum_var_std	3.639 (1.026); 3.657 [1.771 - 5.524]; n=24	3.435 (0.653); 3.576 [1.775 - 4.460]; n=28
sument_max	2.458 (0.088); 2.477 [2.280 - 2.566]; n=24	2.461 (0.076); 2.474 [2.176 - 2.562]; n=28
sument_mean	1.853 (0.112); 1.856 [1.665 - 2.115]; n=24	1.818 (0.125); 1.813 [1.544 - 2.119]; n=28
sument_median	1.877 (0.122); 1.872 [1.622 - 2.153]; n=24	1.831 (0.139); 1.822 [1.497 - 2.149]; n=28
sument_min	0.642 (0.425); 0.686 [0.000 - 1.274]; n=24	0.824 (0.246); 0.805 [0.438 - 1.441]; n=28
sument_q75	2.061 (0.111); 2.080 [1.852 - 2.290]; n=24	2.019 (0.117); 2.021 [1.722 - 2.278]; n=28
sument_q95	2.291 (0.092); 2.292 [2.082 - 2.446]; n=24	2.259 (0.090); 2.269 [2.044 - 2.408]; n=28
sument_std	0.303 (0.087); 0.270 [0.189 - 0.509]; n=24	0.293 (0.054); 0.307 [0.208 - 0.395]; n=28

## Sheet: Abbreviation
Variables	Varriables Abbreviation
Area μm2	area
Blue: Max	blue_max
Blue: Mean	blue_mean
Blue: Median	blue_med
Blue: Min	blue_min
Blue: Std.dev.	blue_sd
Brightness: Max	bright_max
Brightness: Mean	bright_mean
Brightness: Median	bright_med
Brightness: Min	bright_min
Brightness: Std.dev.	bright_sd
Contrast	contrast
Correlation	corr
DAB: Max	dab_max
DAB: Mean	dab_mean
DAB: Median	dab_med
DAB: Min	dab_min
DAB: Std.dev.	dab_sd
Difference Variance	diff_var
DifferenceEntropy	diff_ent
Energy	energy
Entropy	ent
Green: Max	green_max
Green: Mean	green_mean
Green: Median	green_med
Green: Min	green_min
Green: Std.dev.	green_sd
Hematoxylin: Max	hema_max
Hematoxylin: Mean	hema_mean
Hematoxylin: Median	hema_med
Hematoxylin: Min	hema_min
Hematoxylin: Std.dev.	hema_sd
Homogeneity	homo
Hue: Mean	hue_mean
InfoMeasureOfCorrelation1	infomeasureofcorr1
LBP_Entropy	lbp_ent
LBP_Mean	lbp_mean
LBP_StdDev	lbp_sd
Length μm	length
Normalized_Contrast	n_contrast
Normalized_Correlation	n_corr
Normalized_Difference Entropy	n_diff_ent
Normalized_Difference Variance	n_diff_var
Normalized_Energy	n_energy
Normalized_Entropy	n_ent
Normalized_Homogeneity	n_homo
Normalized_InfoMeasureOfCorrelation1	n_infomeasureofcorr1
Normalized_Mean	n_mean
Normalized_StdDev	n_stddev
Normalized_Sum Entropy	n_sument
Normalized_Sum Of SquaresVariance	n_ss_var
Normalized_SumAverage	n_sum_avg
Normalized_SumVariance	n_sum_var
OD Sum: Max	od_max
OD Sum: Mean	od_mean
OD Sum: Median	od_med
OD Sum: Min	od_min
OD Sum: Std.dev.	od_sd
Red: Max	red_max
Red: Mean	red_mean
Red: Median	red_med
Red: Min	red_min
Red: Std.dev.	red_sd
Residual: Max	resid_max
Residual: Mean	resid_mean
Residual: Median	resid_med
Residual: Min	resid_min
Residual: Std.dev.	resid_sd
Saturation: Max	sat_max
Saturation: Mean	sat_mean
Saturation: Median	sat_med
Saturation: Min	sat_min
Saturation: Std.dev.	sat_sd
Sum Average	sum_avg
Sum Entropy	sument
Sum Of SquaresVariance	ss_var
SumVariance	sum_var
